# Supplementary material for: Spatial and Sexual Divergence of Gut Bacterial Communities in Field Cricket Teleogryllus occipitalis (Orthoptera: Gryllidae)
Source: Microb Ecol. 2023 Jul 21;86(4):2627–41. doi: 10.1007/s00248-023-02265-z (PMC10640434; doi:10.1007/s00248-023-02265-z)
Supplement: Supplementary file 9 — Number of raw and quality filtered reads for both males and females per sample. (XLSX 12 kb) [file 248_2023_2265_MOESM5_ESM.xlsx]

## Sheet: Raw and quality filtered reads
Table S1. Number of raw and quality filtered reads both male and female per sample
Samples	Raw number of reads	Quality control number of reads
Male_Foregut-1	45719	32272
Male_Foregut-2	41067	29705
Male_Foregut-3	37456	26819
Male_Foregut-4	43848	31301
Male_Foregut-5	43204	31663
Male_Foregut-6	39826	24423
Male_Foregut-7	41731	25181
Male_Foregut-8	42144	25998
Male_Foregut-9	44806	27439
Male_Midgut-1	43694	31396
Male_Midgut-2	38493	28687
Male_Midgut-3	44666	32240
Male_Midgut-4	38625	28992
Male_Midgut-5	43832	31711
Male_Midgut-6	44590	31050
Male_Midgut-7	45957	31786
Male_Midgut-8	42638	28503
Male_Midgut-9	42762	28382
Male_Hindgut-1	42257	32238
Male_Hindgut-2	46410	34383
Male_Hindgut-3	45797	34779
Male_Hindgut-4	39218	30175
Male_Hindgut-5	44592	33900
Male_Hindgut-6	46948	32098
Male_Hindgut-7	44472	29968
Male_Hindgut-8	45273	31037
Male_Hindgut-9	45207	30052
Female_Foregut-1	35578	25824
Female_Foregut-2	36034	24616
Female_Foregut-3	39502	28098
Female_Foregut-4	40365	29339
Female_Foregut-5	38473	24761
Female_Midgut-1	38989	28880
Female_Midgut-2	41254	31089
Female_Midgut-3	39755	29419
Female_Midgut-4	44289	33181
Female_Midgut-5	39796	25443
Female_Hindgut-1	38458	29189
Female_Hindgut-2	42196	31825
Female_Hindgut-3	38939	30467
Female_Hindgut-4	43332	33706
Female_Hindgut-5	49923	34419
SUM	1772115	1256434
Average	42193.2	29915.1
SE	494.538	441.1
