# Supplementary material for: Spatial and Sexual Divergence of Gut Bacterial Communities in Field Cricket Teleogryllus occipitalis (Orthoptera: Gryllidae)
Source: Microb Ecol. 2023 Jul 21;86(4):2627–41. doi: 10.1007/s00248-023-02265-z (PMC10640434; doi:10.1007/s00248-023-02265-z)
Supplement: Supplementary file 10 — Relative abundance and mean relative abundance tables for males and females at the phylum, family, and genus level. (XLSX 141 kb) [file 248_2023_2265_MOESM6_ESM.xlsx]

## Sheet: Male_phylum
Relative abundance table of male in phylum levels
Kingdom	Phylum	Foregut-1	Foregut-2	Foregut-3	Foregut-4	Foregut-5	Foregut-6	Foregut-7	Foregut-8	Foregut-9	Midgut-1	Midgut-2	Midgut-3	Midgut-4	Midgut-5	Midgut-6	Midgut-7	Midgut-8	Midgut-9	Hindgut-1	Hindgut-2	Hindgut-3	Hindgut-4	Hindgut-5	Hindgut-6	Hindgut-7	Hindgut-8	Hindgut-9
d__Bacteria	Actinobacteriota	0.646015	21.9984	13.0904	26.372	5.63065	19.5783	31.1041	11.671	26.2153	0.0153007	1.43256	0.027248	0	0.377898	0.14855	0.0419793	0.0760312	0.0800374	0.217306	0.716483	0.301364	0.74851	2.64649	0.407145	0.492716	0.261397	0.362064
d__Bacteria	Bacteroidota	44.6208	30.9529	4.73992	29.0489	46.1236	4.96012	27.5991	8.2852	6.88976	46.5242	19.5783	39.8093	36.713	44.5689	48.4428	42.1315	31.781	46.495	34.6039	36.292	37.5076	45.6019	40.7918	41.3202	40.0332	44.1708	44.3123
d__Bacteria	Bdellovibrionota	0	0	0	0	0	0	0	0	0	0	0	0	0	0	0	0	0	0	0	0	0	0	0	0	0	0	0
d__Bacteria	Campylobacterota	0.0763009	0	0	0	0.109333	0	0	0	0	0.045902	0	0	0	0.00921701	0	0	0	0	0	0	0	0	0	0	0	0	0
d__Bacteria	Cyanobacteria	0	0	0.0577034	0	0	0	0.309068	0	0	0	0	0	0	0.0645191	0.112693	0.257123	0	0	0	0.0421461	0.0651598	0.0381406	0.0959191	0.117054	0.128535	0.528022	0
d__Bacteria	Deferribacterota	0.0305204	0	0	0	0.0447272	0	0	0	0	0	0	0	0	0	0	0	0	0	0	0	0	0	0	0.0254466	0.0428449	0.0313676	0
d__Bacteria	Desulfobacterota	12.8745	4.39076	0.568791	5.25333	12.1062	0.0437015	0.249885	0	0	11.7152	0.587717	7.01907	0.670813	6.34591	1.27036	2.46104	0.443515	0.727006	1.29949	2.23796	1.96701	4.07628	2.0143	2.77368	2.80634	1.28084	2.06431
d__Bacteria	Firmicutes	39.1017	31.3825	6.86671	30.6915	34.1169	67.6937	37.7918	46.5346	45.6693	39.3941	30.1058	36.4741	41.9188	39.882	38.5616	44.8654	52.0687	38.8315	53.7225	46.681	43.9951	38.4076	42.1739	46.4706	47.2258	45.8804	45.2094
d__Bacteria	Fusobacteriota	0	0	0	0	0	0	0.0394555	0	0	0	0	0	0	0	0	0	0	0	0	0	0	0	0	0	0	0	0
d__Bacteria	Patescibacteria	0	0	0	0	0	0	0	0.418243	0.325231	0	0	0	0	0	0	0	0	0	0	0	0	0	0	0	0	0	0
d__Bacteria	Planctomycetota	0	0	0	0	0	0	0	0.0796654	0	0	0	0	0	0	0	0	0	0	0	0	0	0	0	0	0	0	0
d__Bacteria	Proteobacteria	1.20555	11.0243	74.6764	7.98774	0.511878	7.61499	2.3476	31.0695	20.0274	1.31586	48.2295	15.6349	20.6345	8.06028	6.42864	8.95734	15.6117	13.5597	9.44848	13.845	14.27	11.0322	12.1686	6.88585	8.13518	7.53346	7.50608
d__Bacteria	Verrucomicrobiota	1.36833	0.25106	0	0.64649	1.312	0.109254	0.493194	1.94184	0.872989	0.989443	0.0661181	1.03542	0.0628887	0.659017	5.03534	1.28562	0.0190078	0.30681	0.708418	0.185443	1.89371	0.0953516	0.108999	2.0001	1.13539	0.313676	0.545798

## Sheet: Male_family
Relative abundance table of male in family levels
Kingdom	Phylum	Class	Order	Family	Foregut-1	Foregut-2	Foregut-3	Foregut-4	Foregut-5	Foregut-6	Foregut-7	Foregut-8	Foregut-9	Midgut-1	Midgut-2	Midgut-3	Midgut-4	Midgut-5	Midgut-6	Midgut-7	Midgut-8	Midgut-9	Hindgut-1	Hindgut-2	Hindgut-3	Hindgut-4	Hindgut-5	Hindgut-6	Hindgut-7	Hindgut-8	Hindgut-9
d__Bacteria	Actinobacteriota	Actinobacteria	Bifidobacteriales	Bifidobacteriaceae	0.0203469	0	0	0	0.0298181	0	0	0	0.059911	0.0153007	0	0	0	0	0	0	0	0	0	0	0	0	0	0	0	0	0
d__Bacteria	Actinobacteriota	Actinobacteria	Corynebacteriales	Corynebacteriaceae	0	3.09083	0.19784	2.36567	0.372726	0	2.34103	0.826529	0.941458	0	0	0	0	0	0	0	0	0	0	0.160155	0	0.0429082	0.309557	0	0.0535561	0.0731911	0.15131
d__Bacteria	Actinobacteriota	Actinobacteria	Corynebacteriales	Dietziaceae	0.523933	16.0957	10.1805	9.06522	4.36835	4.51218	13.9212	1.8323	6.31633	0	0.176315	0.027248	0	0.12443	0	0	0	0	0.0564996	0.134867	0.268784	0	0.344437	0	0.0910454	0	0
d__Bacteria	Actinobacteriota	Actinobacteria	Corynebacteriales	Nocardiaceae	0	0	0	0	0.47212	0.349612	0	0.756821	0.53064	0	0	0	0	0	0	0	0	0	0	0	0	0	0	0	0	0	0
d__Bacteria	Actinobacteriota	Actinobacteria	Corynebacteriales	Tsukamurellaceae	0	0	0	0	0.15903	0	0	0	0	0	0	0	0	0	0	0	0	0	0	0	0	0	0	0	0	0	0
d__Bacteria	Actinobacteriota	Actinobacteria	Micrococcales	Brevibacteriaceae	0.101735	2.47155	1.92894	11.7565	0.228606	7.84442	11.2317	2.89783	12.9408	0	1.06524	0	0	0.239642	0	0	0	0.0800374	0.0738841	0.261306	0.0325799	0.553039	1.67858	0	0.0589117	0	0
d__Bacteria	Actinobacteriota	Actinobacteria	Micrococcales	Cellulomonadaceae	0	0	0	0	0	0	0	0	0	0	0	0	0	0	0	0	0	0	0	0.130653	0	0	0	0	0	0	0.0540394
d__Bacteria	Actinobacteriota	Actinobacteria	Micrococcales	Dermabacteraceae	0	0.178532	0	2.35131	0	2.73134	1.94647	0.856403	2.5077	0	0.132236	0	0	0	0	0	0	0	0	0	0	0	0.165678	0	0	0	0
d__Bacteria	Actinobacteriota	Actinobacteria	Micrococcales	Microbacteriaceae	0	0	0	0	0	0.196657	0	0	0	0	0	0	0	0	0	0	0	0	0	0	0	0	0	0	0	0	0
d__Bacteria	Actinobacteriota	Actinobacteria	Micrococcales	Micrococcaceae	0	0.161794	0.651224	0.36395	0	3.68185	0.230157	4.5011	2.49059	0	0	0	0	0	0	0	0.0760312	0	0	0.0295023	0	0	0.0217998	0	0	0.0261397	0
d__Bacteria	Actinobacteriota	Actinobacteria	Micrococcales	Ruaniaceae	0	0	0	0	0	0.262209	0	0	0	0	0	0	0	0	0	0	0	0	0	0	0	0	0	0	0	0	0
d__Bacteria	Actinobacteriota	Actinobacteria	Pseudonocardiales	Pseudonocardiaceae	0	0	0	0	0	0	0.190702	0	0.0855871	0	0	0	0	0	0	0	0	0	0	0	0	0	0	0	0	0	0
d__Bacteria	Actinobacteriota	Actinobacteria	Streptomycetales	Streptomycetaceae	0	0	0	0.244229	0	0	1.24285	0	0.342349	0	0	0	0	0.0138255	0	0	0	0	0	0	0	0	0	0	0	0	0
d__Bacteria	Actinobacteriota	Coriobacteriia	Coriobacteriales	Coriobacteriales_Incertae_Sedis	0	0	0.131893	0	0	0	0	0	0	0	0.0587717	0	0	0	0.14855	0.0419793	0	0	0.0869225	0	0	0.152563	0.126439	0.407145	0.289203	0.162066	0.156714
d__Bacteria	Bacteroidota	Bacteroidia	Bacteroidales	Bacteroidaceae	7.38084	4.49119	0.791361	4.87501	6.5252	1.15809	6.29315	0.298745	0.119822	7.22191	11.578	9.87466	14.5832	6.00028	13.5847	12.2055	15.6054	21.7301	12.1213	9.07827	2.95256	9.27771	7.52965	7.47112	4.87896	10.1004	8.95974
d__Bacteria	Bacteroidota	Bacteroidia	Bacteroidales	Dysgonomonadaceae	0.0457806	0.596965	0.22257	0.0526769	0	0.327761	3.91267	0	0	1.28016	0.242433	0.741144	6.49151	11.3508	1.74162	3.38983	6.91884	3.71507	1.83841	4.45906	9.51334	1.65912	4.12452	1.27233	1.86375	4.92472	3.04782
d__Bacteria	Bacteroidota	Bacteroidia	Bacteroidales	Marinifilaceae	2.32464	1.16046	0.17311	0.747055	1.97296	0	0.381403	0	0	1.69327	0	1.06812	0.111802	0.769621	1.24475	0.666422	0.133055	0.30681	0.34769	0.358242	0.91631	0.715137	0.322637	2.04082	1.34426	0.98808	1.30775
d__Bacteria	Bacteroidota	Bacteroidia	Bacteroidales	Muribaculaceae	17.6306	9.35617	1.80529	11.1484	20.4006	0	0	0	0	16.1932	1.41787	13.297	1.56523	8.20775	0	0	0	0	0.178191	1.73642	0	0.462455	0.0523195	0	0	0	0
d__Bacteria	Bacteroidota	Bacteroidia	Bacteroidales	Paludibacteraceae	0	0	0	0.0670434	0	0	0.335372	0.0497909	0	0	0	0	0	0.161298	0.174162	0.362072	0.0316797	0.153405	0.386805	0.581616	0.509061	0.872467	0.837112	1.25706	3.05805	1.26516	1.913
d__Bacteria	Bacteroidota	Bacteroidia	Bacteroidales	Porphyromonadaceae	0	0	0	0	0	0	0.0328796	0	0	0	0	0	0	0	0	0	0	0	0	0	0	0	0	0	0	0	0
d__Bacteria	Bacteroidota	Bacteroidia	Bacteroidales	Prevotellaceae	4.83239	1.98058	0.502844	2.77272	5.40702	0	0	0	0	3.97817	0.154276	3.51499	0.468171	2.34573	0	0	0	0	0.0782303	0.493109	0	0.166865	0.0435996	0	0	0	0
d__Bacteria	Bacteroidota	Bacteroidia	Bacteroidales	Rikenellaceae	10.4583	5.93617	0.684198	6.05785	10.5159	0.644597	1.7755	0	0	9.45071	1.22686	5.84741	0.719726	7.15701	8.63641	4.22942	0.677945	3.98853	5.72385	4.66557	4.30869	10.2265	8.76352	7.64924	7.66924	9.21163	8.69495
d__Bacteria	Bacteroidota	Bacteroidia	Bacteroidales	Tannerellaceae	1.94822	6.85673	0.502844	2.47582	1.26727	2.22878	14.6775	0	0.342349	6.55888	4.80458	5.23706	12.7734	8.13862	22.4413	20.6906	7.0709	14.6335	11.0609	9.36907	13.6632	12.2336	14.8893	16.0772	11.461	14.0213	13.4558
d__Bacteria	Bacteroidota	Bacteroidia	Chitinophagales	Chitinophagaceae	0	0	0	0	0	0	0	1.22486	0.410818	0	0	0	0	0	0	0	0	0	0	0	0	0	0	0	0	0	0
d__Bacteria	Bacteroidota	Bacteroidia	Cytophagales	Cytophagaceae	0	0	0	0	0	0	0	0	4.35638	0	0	0	0	0	0	0	0	0	0	0	0	0	0	0	0	0	0
d__Bacteria	Bacteroidota	Bacteroidia	Cytophagales	Spirosomaceae	0	0	0	0	0	0	0	0.199164	0	0	0	0	0	0	0	0	0	0	0	0	0	0	0	0	0	0	0
d__Bacteria	Bacteroidota	Bacteroidia	Flavobacteriales	Flavobacteriaceae	0	0	0	0	0	0	0	1.2149	0.102705	0	0	0	0	0	0	0	0	0	0	0	0	0	0	0	0	0	0
d__Bacteria	Bacteroidota	Bacteroidia	Flavobacteriales	Weeksellaceae	0	0.401696	0.0577034	0.742266	0.0347878	0.600896	0.0920629	4.48118	1.31804	0	0.0514252	0	0	0	0	0	0	0	1.62545	4.58128	3.97882	5.67819	1.47803	3.48109	8.17802	1.9082	3.78817
d__Bacteria	Bacteroidota	Bacteroidia	Sphingobacteriales	Sphingobacteriaceae	0	0	0	0	0	0	0	0.81657	0.239644	0	0	0	0	0	0	0	0	0	0	0	0	0	0	0	0	0	0
d__Bacteria	Bdellovibrionota	Bdellovibrionia	Bacteriovoracales	Bacteriovoracaceae	0	0	0	0	0	0	0	0	0	0	0	0	0	0	0	0	0	0	0	0	0	0	0	0	0	0	0
d__Bacteria	Campylobacterota	Campylobacteria	Campylobacterales	Helicobacteraceae	0.0763009	0	0	0	0.109333	0	0	0	0	0.045902	0	0	0	0.00921701	0	0	0	0	0	0	0	0	0	0	0	0	0
d__Bacteria	Deferribacterota	Deferribacteres	Deferribacterales	Deferribacteraceae	0.0305204	0	0	0	0.0447272	0	0	0	0	0	0	0	0	0	0	0	0	0	0	0	0	0	0	0.0254466	0.0428449	0.0313676	0
d__Bacteria	Desulfobacterota	Desulfovibrionia	Desulfovibrionales	Desulfovibrionaceae	12.8745	4.39076	0.568791	5.25333	12.1062	0.0437015	0.249885	0	0	11.7152	0.587717	7.01907	0.670813	6.34591	1.27036	2.46104	0.443515	0.727006	1.29949	2.23796	1.96701	4.07628	2.0143	2.77368	2.80634	1.28084	2.06431
d__Bacteria	Firmicutes	Bacilli	Acholeplasmatales	Acholeplasmataceae	0.198382	0	0	0.148453	0.238545	0	0	0	0	0.168307	0	0.0926431	0	0.133647	0	0	0	0	0	0.0126438	0	0	0	0	0	0	0
d__Bacteria	Firmicutes	Bacilli	Aneurinibacillales	Aneurinibacillaceae	0	0	0	0	0	0.163881	0	0.159331	0	0	0	0	0	0	0	0	0	0	0	0	0	0	0	0	0	0	0
d__Bacteria	Firmicutes	Bacilli	Bacillales	Bacillaceae	0	0	0	0.325639	0	6.5006	0.124942	4.0231	2.32797	0	0	0	0	0	0	0	0	0	0	0	0	0	0.0392396	0	0	0	0
d__Bacteria	Firmicutes	Bacilli	Bacillales	Planococcaceae	0	0	0	0	0	0.371463	0	0.179247	0.256761	0	0	0	0	0	0	0	0	0	0	0	0	0	0	0	0	0	0
d__Bacteria	Firmicutes	Bacilli	Brevibacillales	Brevibacillaceae	0	0	0	0	0	0.185731	0	0	0	0	0	0	0	0	0	0	0	0	0	0	0	0	0	0	0	0	0
d__Bacteria	Firmicutes	Bacilli	Erysipelotrichales	Erysipelatoclostridiaceae	0.0712142	0	0.733658	0.416627	0	0	0.769383	0	0	0.137706	0.690567	1.32425	3.08155	0.451634	1.5521	0.839587	6.71609	1.18055	0.252075	1.26438	0.619019	0.791418	2.24538	0.59545	1.03899	1.07173	0.751148
d__Bacteria	Firmicutes	Bacilli	Erysipelotrichales	Erysipelotrichaceae	4.53736	1.17161	0.288517	2.13102	4.96968	0	0.0197278	0	0	3.94757	0.293858	2.61035	0.251555	2.3319	0	0	0.0380156	0.0400187	0.0521535	0.391959	0.293219	0.238379	0	0.0254466	0.0589117	0.219573	0.297217
d__Bacteria	Firmicutes	Bacilli	Lactobacillales	Enterococcaceae	2.60441	0.50212	0.939741	3.68739	0.173939	3.04818	1.78207	2.91775	4.03115	3.49875	13.4808	2.6267	29.5297	4.74215	5.30171	3.8621	7.06456	9.02421	7.47534	6.35984	4.85848	4.677	1.42135	4.47351	5.41988	0.977624	2.0589
d__Bacteria	Firmicutes	Bacilli	Lactobacillales	Lactobacillaceae	0	0.0223164	0.816091	0.0478881	0.591393	22.5609	0.32222	16.0625	12.1191	0	0	0	0	0	0	0	0.0506874	0	0	0	0.0325799	0	0	0	0	0.0365956	0
d__Bacteria	Firmicutes	Bacilli	Lactobacillales	Listeriaceae	0	0	0	0	0	0	0	0	0.376583	0	0	0	0	0	0	0	0	0	0	0	0	0	0	0	0	0	0
d__Bacteria	Firmicutes	Bacilli	Lactobacillales	Streptococcaceae	0	0.435171	0.758388	1.22594	0.119272	25.8057	1.13763	21.5595	19.9675	0	0	0	0	0	0.0614691	0.0944535	0.475195	0.153405	0.0173845	0.160155	0.248422	0.166865	0	0.0508932	0	0.167294	0.0756552
d__Bacteria	Firmicutes	Bacilli	Paenibacillales	Paenibacillaceae	0	0	0	0	0	0	0	0	0	0	0	0	0	0	0	0	0	0	0	0	0	0	0	0	0	0	0
d__Bacteria	Firmicutes	Bacilli	Staphylococcales	Staphylococcaceae	0	20.0457	1.27772	12.2929	0.114303	7.26538	20.5629	1.44394	6.42759	0	2.42433	0.27248	0.398295	0.262685	0	0	0	0	0.708418	7.68744	4.17838	1.52563	2.06662	0	0.101757	0	0
d__Bacteria	Firmicutes	Clostridia	Christensenellales	Christensenellaceae	0	0	0	0	0	0	0.17755	0	0	0	0	0	0	0.0645191	0.266366	0.0734638	0	0.453545	0.408536	1.07051	0.838933	0.667461	0.627834	2.55993	0.648029	2.00753	2.58309
d__Bacteria	Firmicutes	Clostridia	Clostridiales	Clostridiaceae	0.0712142	0	0	0	0	0	0	0	0	0	0	0	0	0	0	0	0	0	0	0	0	0	0	0	0	0	0
d__Bacteria	Firmicutes	Clostridia	Eubacteriales	Anaerofustaceae	0	0	0	0	0	0	0	0	0	0	0	0	0	0	0.194652	0	0	0.0400187	0.034769	0.0674337	0.118102	0.0190703	0	0.269734	0.0482005	0.0470514	0.0864631
d__Bacteria	Firmicutes	Clostridia	Lachnospirales	Defluviitaleaceae	0.447632	0	0	0.464515	0	0.437015	0.848294	0	0	0.045902	0	0.13079	0	0.119821	2.52023	1.68967	0.088703	0.493564	3.46386	0	0.244349	1.08701	0.196198	1.34358	0.374893	0.98808	0.426912
d__Bacteria	Firmicutes	Clostridia	Lachnospirales	Lachnospiraceae	19.7314	6.03102	0.890281	6.57504	18.4375	0.502567	3.13014	0.0796654	0.0770284	20.1408	9.42551	17.6349	8.06373	17.5584	12.8061	15.5428	24.9889	17.0946	24.1297	13.6511	16.9945	7.52324	17.2044	10.7639	9.7365	13.807	13.0019
d__Bacteria	Firmicutes	Clostridia	Oscillospirales	Butyricicoccaceae	0.0457806	0	0	0.0335217	0.0496968	0.14203	1.88071	0	0	0.142806	0.24978	0	0.0628887	0.0967787	2.34095	1.38532	0.354812	1.90089	0.882263	0.181228	0	0.262217	0.440356	0.681969	0.706941	2.10163	1.60497
d__Bacteria	Firmicutes	Clostridia	Oscillospirales	Oscillospiraceae	7.86917	1.64026	0.115407	2.3992	7.15138	0	0.243309	0	0	7.0077	0	3.68392	0.216617	2.4379	0.225387	0.461773	0.253437	0.520243	0.586727	1.08315	0.232132	0.939213	0.780433	1.50135	1.54242	1.32267	1.89678
d__Bacteria	Firmicutes	Clostridia	Oscillospirales	Ruminococcaceae	1.54637	0.914974	0.989201	0.354372	0.715635	0.71015	6.31946	0.10954	0.0855871	2.61641	3.23979	6.70845	0.279505	9.82995	10.9005	18.1141	10.7457	7.69026	12.1952	12.589	11.5048	13.3874	10.9827	16.6675	17.5129	18.7369	16.1254
d__Bacteria	Firmicutes	Clostridia	Oscillospirales	UCG-010	0.0254336	0	0	0	0	0	0	0	0	0	0	0.0163488	0	0	0	0	0	0	0	0	0	0	0	0	0	0	0
d__Bacteria	Firmicutes	Clostridia	Oscillospirales	[Clostridium]_methylpentosum_group	0.0610407	0	0	0	0	0	0	0	0	0	0	0	0	0	0	0	0	0	0.443305	0.118009	0.562004	0.529201	0	1.36394	0.669452	0.585529	1.04296
d__Bacteria	Firmicutes	Clostridia	Oscillospirales	[Eubacterium]_coprostanoligenes_group	0.147515	0	0	0.0718322	0.0695756	0	0.217005	0	0	0.117305	0	0.0926431	0	0.52537	0.435406	0.383061	0	0	0	0.729127	0.733048	1.53516	1.47367	0.346074	0.508783	0.648264	0.38368
d__Bacteria	Firmicutes	Clostridia	Peptococcales	Peptococcaceae	0.213643	0.0781076	0	0.0670434	0.253454	0	0	0	0	0.153007	0	0.114441	0	0.179732	0.0512243	0.0944535	0	0.0200093	0.19123	0	0.211769	1.45888	0.575514	1.54206	1.32819	0.339816	0.291813
d__Bacteria	Firmicutes	Clostridia	Peptostreptococcales-Tissierellales	Anaerovoracaceae	0.0457806	0	0	0.0526769	0	0	0.203853	0	0	0	0	0.0817439	0	0.225817	1.06034	0.32534	0	0	1.08653	0.741771	1.39686	1.7211	1.49547	2.1426	2.31362	1.32267	2.43178
d__Bacteria	Firmicutes	Clostridia	Peptostreptococcales-Tissierellales	Family_XI	0.0254336	0	0	0	0	0	0	0	0	0	0	0	0	0	0	0	0	0	0	0	0	0	0	0	0	0	0
d__Bacteria	Firmicutes	Clostridia	Peptostreptococcales-Tissierellales	Peptostreptococcaceae	0.752836	0.407275	0	0.239441	0.829937	0	0	0	0	0.69873	0.0661181	0.277929	0	0.244251	0	0	0	0	0	0.0758629	0	0	0	0	0	0	0
d__Bacteria	Firmicutes	Negativicutes	Acidaminococcales	Acidaminococcaceae	0.315377	0.0669493	0.0577034	0.0670434	0	0	0	0	0	0.117305	0.154276	0.648501	0	0.230425	0.624936	0.425041	0.158398	0.166744	0.682342	0.147511	0.480554	0.548272	0.514475	0.81938	0.551628	0.30322	0.291813
d__Bacteria	Firmicutes	Negativicutes	Veillonellales-Selenomonadales	uncultured	0	0	0	0	0	0	0	0	0	0	0	0	0	0	0	0.0472267	0	0	0.0521535	0	0.0570149	0.114422	0.0653994	0	0.0535561	0	0
d__Bacteria	Fusobacteriota	Fusobacteriia	Fusobacteriales	Leptotrichiaceae	0	0	0	0	0	0	0.0394555	0	0	0	0	0	0	0	0	0	0	0	0	0	0	0	0	0	0	0	0
d__Bacteria	Patescibacteria	Saccharimonadia	Saccharimonadales	Saccharimonadaceae	0	0	0	0	0	0	0	0	0	0	0	0	0	0	0	0	0	0	0	0	0	0	0	0	0	0	0
d__Bacteria	Planctomycetota	Phycisphaerae	Tepidisphaerales	Tepidisphaeraceae	0	0	0	0	0	0	0	0.0796654	0	0	0	0	0	0	0	0	0	0	0	0	0	0	0	0	0	0	0
d__Bacteria	Proteobacteria	Alphaproteobacteria	Acetobacterales	Acetobacteraceae	0	0	0	0	0	0	0	0	0	0	0.0734646	0	0	0	0	0	0	0	0	0	0	0	0	0	0	0	0
d__Bacteria	Proteobacteria	Alphaproteobacteria	Azospirillales	Azospirillaceae	0	0	0	0	0	0	0	9.78889	0.445053	0	0	0	0	0	0	0	0	0	0	0	0	0	0	0	0	0	0
d__Bacteria	Proteobacteria	Alphaproteobacteria	Caulobacterales	Caulobacteraceae	0	0	0	0.387894	0	0	0	1.58335	0.513523	0	0.609756	0	0	0	0	0	0	0	0	0	0	0	0	0	0	0	0
d__Bacteria	Proteobacteria	Alphaproteobacteria	Micavibrionales	uncultured	0	0	0	0	0	0	0	0	0.059911	0	0	0	0	0	0	0	0	0	0	0	0	0	0	0	0	0	0
d__Bacteria	Proteobacteria	Alphaproteobacteria	Rhizobiales	Beijerinckiaceae	0	0.446329	0.17311	1.26425	0	0.229433	0	0.617407	0.102705	0	0.146929	0	0	0	0	0	0	0	1.05176	2.97551	1.95887	1.94994	0.858912	0.29518	0.273136	0.130698	0.453931
d__Bacteria	Proteobacteria	Alphaproteobacteria	Rhizobiales	Devosiaceae	0	0	0	0	0	0	0	2.53933	1.7203	0	0	0	0	0	0	0	0	0	0	0	0	0	0	0	0	0	0
d__Bacteria	Proteobacteria	Alphaproteobacteria	Rhizobiales	Kaistiaceae	0	0	0	0	0	0	0	0	0.0427936	0	0	0	0	0	0	0	0	0	0	0	0	0	0	0	0	0	0
d__Bacteria	Proteobacteria	Alphaproteobacteria	Rhizobiales	Rhizobiaceae	0	0	1.05515	0.0670434	0.188848	0.196657	0.0657592	0.906194	0.453612	0	0.220394	0	0	0	0	0	0	0	0	0	0	0	0	0	0	0	0
d__Bacteria	Proteobacteria	Alphaproteobacteria	Rhodobacterales	Rhodobacteraceae	0	0	0	0	0	0	0	0.318662	0.496405	0	0	0	0	0	0	0	0	0	0	0	0	0	0	0	0	0.109787	0
d__Bacteria	Proteobacteria	Alphaproteobacteria	Rhodospirillales	Magnetospirillaceae	0	0	0	0	0	0	0	0	0	0	0	0	0	0.0460851	0	0.173165	0	0	0	0.0295023	0	0.15733	0	0	0	0.0575073	0
d__Bacteria	Proteobacteria	Alphaproteobacteria	Rhodospirillales	uncultured	0.122081	0.0278956	0	0.0478881	0.0397575	0	0	0.169289	0.059911	0	0	0.0544959	0	0	0.33808	0.0892061	0.0316797	0	0	0	0	0	0	0.157769	0.0589117	0.433919	0.0702513
d__Bacteria	Proteobacteria	Alphaproteobacteria	Rickettsiales	Anaplasmataceae	0	0	1.59097	0	0.0844846	0	0	0.906194	7.49743	0	0	0	0	0.12443	0	0	0.145726	0.226772	0	0	0	0	0	0	0	0	0
d__Bacteria	Proteobacteria	Alphaproteobacteria	Sphingomonadales	Sphingomonadaceae	0	0	0.189597	0.507614	0	0.196657	0	0.378411	0.0941458	0	0.168969	0	0	0	0	0	0	0	0	0	0	0	0	0	0	0	0
d__Bacteria	Proteobacteria	Gammaproteobacteria	Burkholderiales	Alcaligenaceae	0	0	0	0	0	0	0	0.229038	0.0941458	0	0	0	0	0	0	0	0	0	0	0	0	0	0	0	0	0	0
d__Bacteria	Proteobacteria	Gammaproteobacteria	Burkholderiales	Comamonadaceae	0	0	0	0	0	0.491642	0	0.428202	0.26532	0	0	0	0	0	0	0	0	0	0	0	0	0	0	0	0	0	0
d__Bacteria	Proteobacteria	Gammaproteobacteria	Burkholderiales	Hydrogenophilaceae	0	0	0	0	0	0	0	0	0	0	0	0	0	0	0	0.194154	0	0	0	0	0	0	0	0	0	0	0
d__Bacteria	Proteobacteria	Gammaproteobacteria	Burkholderiales	Nitrosomonadaceae	0.055954	0	0	0.100565	0	0	0	0	0	0	0	0	0	0	0	0.0419793	0	0	0	0.0505753	0	0	0.200558	0	0	0.167294	0.221562
d__Bacteria	Proteobacteria	Gammaproteobacteria	Burkholderiales	Oxalobacteraceae	0.0966478	0	0	0	0	0	0	0	0	0.0153007	0	0	0	0.0691276	0.0256121	0.0997009	0	0.0266791	0.143422	0.0337169	0.0895948	0.114422	0.126439	0.106876	0.0856898	0.104559	0.113483
d__Bacteria	Proteobacteria	Gammaproteobacteria	Enterobacterales	Budviciaceae	0.422198	3.00714	61.2975	0.349583	0.119272	0.163881	2.04511	0.288787	0.539199	0.856837	44.3212	15.297	20.6345	7.68699	5.65516	7.95508	14.3445	12.9994	4.46347	4.91845	7.7866	5.60667	4.639	4.36155	4.92716	4.60059	3.4207
d__Bacteria	Proteobacteria	Gammaproteobacteria	Enterobacterales	Enterobacteriaceae	0.23399	4.15086	9.97445	0.373527	0	0.349612	0	3.36586	3.94557	0.443719	0.176315	0.0980926	0	0	0.143428	0	0.0633593	0	3.14225	5.15868	3.02993	2.06436	3.57517	0.941524	1.71915	0.98808	2.28587
d__Bacteria	Proteobacteria	Gammaproteobacteria	Enterobacterales	Erwiniaceae	0	0	0	0	0	0.447941	0	0	0	0	0	0	0	0	0	0	0	0	0	0	0	0	0	0	0	0	0
d__Bacteria	Proteobacteria	Gammaproteobacteria	Enterobacterales	Morganellaceae	0	0	0	1.18763	0	0	0	0	0.753167	0	0	0	0	0	0	0	0	0	0	0	0	0	0	0	0	0	0
d__Bacteria	Proteobacteria	Gammaproteobacteria	Pseudomonadales	Cellvibrionaceae	0	0	0	0	0	0	0	2.03147	0	0	0	0	0	0	0	0	0	0	0	0	0	0	0	0	0	0	0
d__Bacteria	Proteobacteria	Gammaproteobacteria	Pseudomonadales	Moraxellaceae	0.274683	3.23031	0.12365	1.64256	0.079515	5.20048	0	7.10018	2.03697	0	1.92477	0	0	0	0	0	0	0	0	0	0	0	0	0	0	0	0
d__Bacteria	Proteobacteria	Gammaproteobacteria	Pseudomonadales	Pseudomonadaceae	0	0.161794	0.0824334	2.05919	0	0.229433	0.190702	0.199164	0.624786	0	0.587717	0.0599455	0	0.133647	0.266366	0.404051	0.969397	0.140065	0.504151	0.678552	1.15251	0.972586	2.70753	0.463128	0.573051	0.941029	0.772764
d__Bacteria	Proteobacteria	Gammaproteobacteria	Xanthomonadales	Xanthomonadaceae	0	0	0.0494601	0	0	0.109254	0	0.21908	0.282438	0	0	0	0	0	0	0	0	0	0	0	0	0	0	0	0	0	0
d__Bacteria	Verrucomicrobiota	Lentisphaeria	Victivallales	Victivallaceae	0	0	0	0	0	0	0.157822	0	0	0	0	0	0	0.0368681	0.450773	0.14168	0.0190078	0.0533582	0.0478074	0.0590045	0.187335	0.0953516	0.108999	0.173037	0.123179	0.313676	0.0432316
d__Bacteria	Verrucomicrobiota	Verrucomicrobiae	Chthoniobacterales	Terrimicrobiaceae	0	0	0	0	0	0	0	0	0	0	0	0	0	0	0	0	0	0	0	0	0	0	0	0	0	0	0
d__Bacteria	Verrucomicrobiota	Verrucomicrobiae	Verrucomicrobiales	Akkermansiaceae	1.36833	0.25106	0	0.64649	1.312	0.109254	0.335372	0	0.0427936	0.989443	0.0661181	1.03542	0.0628887	0.622148	4.58457	1.14394	0	0.253452	0.660611	0.126438	1.70637	0	0	1.82706	1.01221	0	0.502567
d__Bacteria	Verrucomicrobiota	Verrucomicrobiae	Verrucomicrobiales	Rubritaleaceae	0	0	0	0	0	0	0	1.6431	0.727491	0	0	0	0	0	0	0	0	0	0	0	0	0	0	0	0	0	0
d__Bacteria	Verrucomicrobiota	Verrucomicrobiae	Verrucomicrobiales	Verrucomicrobiaceae	0	0	0	0	0	0	0	0.298745	0.102705	0	0	0	0	0	0	0	0	0	0	0	0	0	0	0	0	0	0

## Sheet: Male_genus
Relative abundance table of male in genus levels
Kingdom	Phylum	Class	Order	Family	Genus	Foregut-1	Foregut-2	Foregut-3	Foregut-4	Foregut-5	Foregut-6	Foregut-7	Foregut-8	Foregut-9	Midgut-1	Midgut-2	Midgut-3	Midgut-4	Midgut-5	Midgut-6	Midgut-7	Midgut-8	Midgut-9	Hindgut-1	Hindgut-2	Hindgut-3	Hindgut-4	Hindgut-5	Hindgut-6	Hindgut-7	Hindgut-8	Hindgut-9
d__Bacteria	Actinobacteriota	Actinobacteria	Bifidobacteriales	Bifidobacteriaceae	Bifidobacterium	0.0203469	0	0	0	0.0298181	0	0	0	0.059911	0.0153007	0	0	0	0	0	0	0	0	0	0	0	0	0	0	0	0	0
d__Bacteria	Actinobacteriota	Actinobacteria	Corynebacteriales	Corynebacteriaceae	Corynebacterium	0	3.09083	0.19784	2.36567	0.372726	0	2.34103	0.826529	0.941458	0	0	0	0	0	0	0	0	0	0	0.160155	0	0.0429082	0.309557	0	0.0535561	0.0731911	0.15131
d__Bacteria	Actinobacteriota	Actinobacteria	Corynebacteriales	Dietziaceae	Dietzia	0.523933	16.0957	10.1805	9.06522	4.36835	4.51218	13.9212	1.8323	6.31633	0	0.176315	0.027248	0	0.12443	0	0	0	0	0.0564996	0.134867	0.268784	0	0.344437	0	0.0910454	0	0
d__Bacteria	Actinobacteriota	Actinobacteria	Corynebacteriales	Nocardiaceae	Gordonia	0	0	0	0	0.47212	0.349612	0	0.756821	0.53064	0	0	0	0	0	0	0	0	0	0	0	0	0	0	0	0	0	0
d__Bacteria	Actinobacteriota	Actinobacteria	Corynebacteriales	Tsukamurellaceae	Tsukamurella	0	0	0	0	0.15903	0	0	0	0	0	0	0	0	0	0	0	0	0	0	0	0	0	0	0	0	0	0
d__Bacteria	Actinobacteriota	Actinobacteria	Micrococcales	Brevibacteriaceae	Brevibacterium	0.101735	2.47155	1.92894	11.7565	0.228606	7.84442	11.2317	2.89783	12.9408	0	1.06524	0	0	0.239642	0	0	0	0.0800374	0.0738841	0.261306	0.0325799	0.553039	1.67858	0	0.0589117	0	0
d__Bacteria	Actinobacteriota	Actinobacteria	Micrococcales	Dermabacteraceae	Brachybacterium	0	0.178532	0	2.35131	0	2.73134	1.94647	0.856403	2.5077	0	0.132236	0	0	0	0	0	0	0	0	0	0	0	0.165678	0	0	0	0
d__Bacteria	Actinobacteriota	Actinobacteria	Micrococcales	Microbacteriaceae	Curtobacterium	0	0	0	0	0	0.196657	0	0	0	0	0	0	0	0	0	0	0	0	0	0	0	0	0	0	0	0	0
d__Bacteria	Actinobacteriota	Actinobacteria	Micrococcales	Micrococcaceae	Kocuria	0	0.161794	0.651224	0.36395	0	3.68185	0.230157	4.5011	2.38788	0	0	0	0	0	0	0	0.0760312	0	0	0.0295023	0	0	0	0	0	0.0261397	0
d__Bacteria	Actinobacteriota	Actinobacteria	Micrococcales	Ruaniaceae	Ruania	0	0	0	0	0	0.262209	0	0	0	0	0	0	0	0	0	0	0	0	0	0	0	0	0	0	0	0	0
d__Bacteria	Actinobacteriota	Actinobacteria	Pseudonocardiales	Pseudonocardiaceae	Pseudonocardia	0	0	0	0	0	0	0.190702	0	0.0855871	0	0	0	0	0	0	0	0	0	0	0	0	0	0	0	0	0	0
d__Bacteria	Actinobacteriota	Actinobacteria	Streptomycetales	Streptomycetaceae	Streptomyces	0	0	0	0.244229	0	0	1.24285	0	0.342349	0	0	0	0	0.0138255	0	0	0	0	0	0	0	0	0	0	0	0	0
d__Bacteria	Actinobacteriota	Coriobacteriia	Coriobacteriales	Coriobacteriales_Incertae_Sedis	Raoultibacter	0	0	0.131893	0	0	0	0	0	0	0	0.0587717	0	0	0	0.14855	0.0419793	0	0	0.0869225	0	0	0.152563	0.126439	0.407145	0.289203	0.162066	0.156714
d__Bacteria	Bacteroidota	Bacteroidia	Bacteroidales	Bacteroidaceae	Bacteroides	7.38084	4.49119	0.791361	4.87501	6.5252	1.15809	6.29315	0.298745	0.119822	7.22191	11.578	9.87466	14.5832	6.00028	13.5847	12.2055	15.6054	21.7301	12.1213	9.07827	2.95256	9.27771	7.52965	7.47112	4.87896	10.1004	8.95974
d__Bacteria	Bacteroidota	Bacteroidia	Bacteroidales	Dysgonomonadaceae	Dysgonomonas	0.0457806	0.596965	0.22257	0.0526769	0	0.327761	3.91267	0	0	1.28016	0.242433	0.741144	6.49151	11.3508	1.74162	3.38983	6.91884	3.71507	1.83841	4.45906	9.51334	1.65912	4.12452	1.27233	1.86375	4.92472	3.04782
d__Bacteria	Bacteroidota	Bacteroidia	Bacteroidales	Marinifilaceae	Butyricimonas	0.213643	0.161794	0	0	0.293211	0	0	0	0	0.260111	0	0.207084	0	0	0	0	0	0	0	0	0	0	0	0	0	0	0
d__Bacteria	Bacteroidota	Bacteroidia	Bacteroidales	Marinifilaceae	Odoribacter	2.11099	0.998661	0.17311	0.747055	1.67975	0	0	0	0	1.43316	0	0.861035	0.111802	0.769621	0.281733	0.0577216	0.133055	0.30681	0.126038	0.358242	0.158827	0.715137	0.322637	0.498753	0.449871	0.308448	0.626858
d__Bacteria	Bacteroidota	Bacteroidia	Bacteroidales	Paludibacteraceae	uncultured	0	0	0	0.0670434	0	0	0.335372	0.0497909	0	0	0	0	0	0.161298	0.174162	0.362072	0.0316797	0.153405	0.386805	0.581616	0.509061	0.872467	0.837112	1.25706	3.05805	1.26516	1.913
d__Bacteria	Bacteroidota	Bacteroidia	Bacteroidales	Porphyromonadaceae	Porphyromonas	0	0	0	0	0	0	0.0328796	0	0	0	0	0	0	0	0	0	0	0	0	0	0	0	0	0	0	0	0
d__Bacteria	Bacteroidota	Bacteroidia	Bacteroidales	Prevotellaceae	Alloprevotella	4.83239	1.98058	0.502844	2.77272	5.40702	0	0	0	0	3.97817	0.154276	3.51499	0.468171	2.34573	0	0	0	0	0.0782303	0.493109	0	0.166865	0.0435996	0	0	0	0
d__Bacteria	Bacteroidota	Bacteroidia	Bacteroidales	Rikenellaceae	Alistipes	2.75192	1.45615	0.0577034	1.73355	2.61405	0.437015	0.992964	0	0	2.67762	0.756685	0.855586	0.174691	3.47481	5.9625	2.85984	0.329468	2.88134	5.25881	3.10195	3.49827	7.27056	7.09801	5.70512	5.65017	6.63425	7.41962
d__Bacteria	Bacteroidota	Bacteroidia	Bacteroidales	Rikenellaceae	Rikenella	0	0.702968	0	0.172397	0	0.207582	0.782534	0	0	0	0.0734646	0.0980926	0	0.465459	2.67391	1.36958	0.348476	1.10718	0.356382	0.826063	0.810426	2.66508	1.6001	1.94412	2.01907	2.57737	1.27533
d__Bacteria	Bacteroidota	Bacteroidia	Bacteroidales	Rikenellaceae	Rikenellaceae_RC9_gut_group	7.70639	3.77706	0.626494	4.1519	7.9018	0	0	0	0	6.77309	0.396709	4.89373	0.545035	3.21674	0	0	0	0	0.108653	0.737556	0	0.290822	0.0653994	0	0	0	0
d__Bacteria	Bacteroidota	Bacteroidia	Bacteroidales	Tannerellaceae	Parabacteroides	1.94822	6.85673	0.502844	2.47582	1.26727	2.22878	14.6775	0	0.342349	6.55888	4.80458	5.23706	12.7734	8.13862	22.4413	20.6906	7.0709	14.6335	11.0609	9.36907	13.6632	12.2336	14.8893	16.0772	11.461	13.9691	13.4558
d__Bacteria	Bacteroidota	Bacteroidia	Chitinophagales	Chitinophagaceae	Aurantisolimonas	0	0	0	0	0	0	0	0.955985	0.102705	0	0	0	0	0	0	0	0	0	0	0	0	0	0	0	0	0	0
d__Bacteria	Bacteroidota	Bacteroidia	Chitinophagales	Chitinophagaceae	Flavihumibacter	0	0	0	0	0	0	0	0	0.059911	0	0	0	0	0	0	0	0	0	0	0	0	0	0	0	0	0	0
d__Bacteria	Bacteroidota	Bacteroidia	Chitinophagales	Chitinophagaceae	Taibaiella	0	0	0	0	0	0	0	0	0	0	0	0	0	0	0	0	0	0	0	0	0	0	0	0	0	0	0
d__Bacteria	Bacteroidota	Bacteroidia	Cytophagales	Cytophagaceae	Sporocytophaga	0	0	0	0	0	0	0	0	4.35638	0	0	0	0	0	0	0	0	0	0	0	0	0	0	0	0	0	0
d__Bacteria	Bacteroidota	Bacteroidia	Cytophagales	Spirosomaceae	Dyadobacter	0	0	0	0	0	0	0	0.199164	0	0	0	0	0	0	0	0	0	0	0	0	0	0	0	0	0	0	0
d__Bacteria	Bacteroidota	Bacteroidia	Cytophagales	Spirosomaceae	Persicitalea	0	0	0	0	0	0	0	0	0	0	0	0	0	0	0	0	0	0	0	0	0	0	0	0	0	0	0
d__Bacteria	Bacteroidota	Bacteroidia	Flavobacteriales	Flavobacteriaceae	Flavobacterium	0	0	0	0	0	0	0	1.2149	0.102705	0	0	0	0	0	0	0	0	0	0	0	0	0	0	0	0	0	0
d__Bacteria	Bacteroidota	Bacteroidia	Flavobacteriales	Weeksellaceae	Apibacter	0	0	0	0.6848	0	0	0.0263037	0	0.419377	0	0	0	0	0	0	0	0	0	1.62545	4.58128	3.97882	5.67819	1.47803	3.48109	8.17802	1.9082	3.78817
d__Bacteria	Bacteroidota	Bacteroidia	Flavobacteriales	Weeksellaceae	Chryseobacterium	0	0.0223164	0.0577034	0	0	0.273134	0	0.776738	0.231085	0	0.0514252	0	0	0	0	0	0	0	0	0	0	0	0	0	0	0	0
d__Bacteria	Bacteroidota	Bacteroidia	Flavobacteriales	Weeksellaceae	Cloacibacterium	0	0	0	0	0	0	0	0.179247	0	0	0	0	0	0	0	0	0	0	0	0	0	0	0	0	0	0	0
d__Bacteria	Bacteroidota	Bacteroidia	Flavobacteriales	Weeksellaceae	Empedobacter	0	0.37938	0	0.0574658	0.0347878	0	0.0657592	1.48377	0.299555	0	0	0	0	0	0	0	0	0	0	0	0	0	0	0	0	0	0
d__Bacteria	Bacteroidota	Bacteroidia	Flavobacteriales	Weeksellaceae	Moheibacter	0	0	0	0	0	0	0	2.04143	0.368025	0	0	0	0	0	0	0	0	0	0	0	0	0	0	0	0	0	0
d__Bacteria	Bacteroidota	Bacteroidia	Flavobacteriales	Weeksellaceae	uncultured	0	0	0	0	0	0.327761	0	0	0	0	0	0	0	0	0	0	0	0	0	0	0	0	0	0	0	0	0
d__Bacteria	Bacteroidota	Bacteroidia	Sphingobacteriales	Sphingobacteriaceae	Nubsella	0	0	0	0	0	0	0	0.448118	0	0	0	0	0	0	0	0	0	0	0	0	0	0	0	0	0	0	0
d__Bacteria	Bacteroidota	Bacteroidia	Sphingobacteriales	Sphingobacteriaceae	Pseudopedobacter	0	0	0	0	0	0	0	0.119498	0	0	0	0	0	0	0	0	0	0	0	0	0	0	0	0	0	0	0
d__Bacteria	Bacteroidota	Bacteroidia	Sphingobacteriales	Sphingobacteriaceae	Sphingobacterium	0	0	0	0	0	0	0	0.248954	0.239644	0	0	0	0	0	0	0	0	0	0	0	0	0	0	0	0	0	0
d__Bacteria	Bdellovibrionota	Bdellovibrionia	Bacteriovoracales	Bacteriovoracaceae	Peredibacter	0	0	0	0	0	0	0	0	0	0	0	0	0	0	0	0	0	0	0	0	0	0	0	0	0	0	0
d__Bacteria	Campylobacterota	Campylobacteria	Campylobacterales	Helicobacteraceae	Helicobacter	0.0763009	0	0	0	0.109333	0	0	0	0	0.045902	0	0	0	0.00921701	0	0	0	0	0	0	0	0	0	0	0	0	0
d__Bacteria	Deferribacterota	Deferribacteres	Deferribacterales	Deferribacteraceae	Mucispirillum	0.0305204	0	0	0	0.0447272	0	0	0	0	0	0	0	0	0	0	0	0	0	0	0	0	0	0	0.0254466	0.0428449	0.0313676	0
d__Bacteria	Desulfobacterota	Desulfovibrionia	Desulfovibrionales	Desulfovibrionaceae	Desulfovibrio	0.0864744	0	0	0.0478881	0.109333	0	0.151246	0	0	0.183608	0.0514252	0.114441	0	1.05996	0.635181	1.3276	0.13939	0.253452	0.930071	0.792346	1.31949	2.51728	1.35595	2.04082	2.20651	0.826014	1.60497
d__Bacteria	Desulfobacterota	Desulfovibrionia	Desulfovibrionales	Desulfovibrionaceae	uncultured	12.788	4.39076	0.568791	5.20544	11.9968	0.0437015	0.0986388	0	0	11.5316	0.536292	6.90463	0.670813	5.28596	0.635181	1.13344	0.304125	0.473554	0.369421	1.44561	0.647526	1.559	0.658354	0.732862	0.599829	0.454831	0.459335
d__Bacteria	Firmicutes	Bacilli	Acholeplasmatales	Acholeplasmataceae	Anaeroplasma	0.198382	0	0	0.148453	0.238545	0	0	0	0	0.168307	0	0.0926431	0	0.133647	0	0	0	0	0	0.0126438	0	0	0	0	0	0	0
d__Bacteria	Firmicutes	Bacilli	Aneurinibacillales	Aneurinibacillaceae	Aneurinibacillus	0	0	0	0	0	0.163881	0	0.159331	0	0	0	0	0	0	0	0	0	0	0	0	0	0	0	0	0	0	0
d__Bacteria	Firmicutes	Bacilli	Bacillales	Bacillaceae	Bacillus	0	0	0	0	0	6.28209	0	4.0231	2.32797	0	0	0	0	0	0	0	0	0	0	0	0	0	0	0	0	0	0
d__Bacteria	Firmicutes	Bacilli	Bacillales	Bacillaceae	Geobacillus	0	0	0	0	0	0	0	0	0	0	0	0	0	0	0	0	0	0	0	0	0	0	0	0	0	0	0
d__Bacteria	Firmicutes	Bacilli	Bacillales	Bacillaceae	Pseudogracilibacillus	0	0	0	0.158031	0	0	0.124942	0	0	0	0	0	0	0	0	0	0	0	0	0	0	0	0.0392396	0	0	0	0
d__Bacteria	Firmicutes	Bacilli	Bacillales	Bacillaceae	Virgibacillus	0	0	0	0.167608	0	0.218508	0	0	0	0	0	0	0	0	0	0	0	0	0	0	0	0	0	0	0	0	0
d__Bacteria	Firmicutes	Bacilli	Bacillales	Planococcaceae	Kurthia	0	0	0	0	0	0.371463	0	0.179247	0.256761	0	0	0	0	0	0	0	0	0	0	0	0	0	0	0	0	0	0
d__Bacteria	Firmicutes	Bacilli	Bacillales	Planococcaceae	Lysinibacillus	0	0	0	0	0	0	0	0	0	0	0	0	0	0	0	0	0	0	0	0	0	0	0	0	0	0	0
d__Bacteria	Firmicutes	Bacilli	Brevibacillales	Brevibacillaceae	Brevibacillus	0	0	0	0	0	0.185731	0	0	0	0	0	0	0	0	0	0	0	0	0	0	0	0	0	0	0	0	0
d__Bacteria	Firmicutes	Bacilli	Erysipelotrichales	Erysipelatoclostridiaceae	Erysipelatoclostridium	0.0712142	0	0.733658	0.416627	0	0	0.769383	0	0	0.137706	0.690567	1.32425	3.08155	0.451634	1.5521	0.839587	6.71609	1.18055	0.252075	1.26438	0.619019	0.791418	2.24538	0.59545	1.03899	1.07173	0.751148
d__Bacteria	Firmicutes	Bacilli	Erysipelotrichales	Erysipelotrichaceae	Breznakia	0	0	0	0	0	0	0	0	0	0	0	0	0	0	0	0	0.0380156	0.0400187	0	0	0	0.100119	0	0.0254466	0	0	0
d__Bacteria	Firmicutes	Bacilli	Erysipelotrichales	Erysipelotrichaceae	Turicibacter	4.53736	1.17161	0.288517	2.13102	4.96968	0	0	0	0	3.94757	0.293858	2.61035	0.251555	2.3319	0	0	0	0	0.0521535	0.345598	0	0.13826	0	0	0	0	0
d__Bacteria	Firmicutes	Bacilli	Erysipelotrichales	Erysipelotrichaceae	ZOR0006	0	0	0	0	0	0	0.0197278	0	0	0	0	0	0	0	0	0	0	0	0	0	0.236204	0	0	0	0.0589117	0.182978	0.297217
d__Bacteria	Firmicutes	Bacilli	Lactobacillales	Enterococcaceae	Enterococcus	2.60441	0.50212	0.939741	3.68739	0.173939	3.04818	1.78207	2.91775	4.03115	3.49875	13.4808	2.6267	29.5297	4.74215	5.30171	3.8621	7.06456	9.02421	7.47534	6.35984	4.85848	4.677	1.42135	4.47351	5.41988	0.977624	2.0589
d__Bacteria	Firmicutes	Bacilli	Lactobacillales	Lactobacillaceae	Lactobacillus	0	0	0.0412167	0.0478881	0	8.16126	0.0986388	5.80562	2.3622	0	0	0	0	0	0	0	0	0	0	0	0	0	0	0	0	0.0365956	0
d__Bacteria	Firmicutes	Bacilli	Lactobacillales	Lactobacillaceae	Leuconostoc	0	0	0	0	0.496968	0.447941	0	0.756821	0.693256	0	0	0	0	0	0	0	0	0	0	0	0	0	0	0	0	0	0
d__Bacteria	Firmicutes	Bacilli	Lactobacillales	Lactobacillaceae	Ligilactobacillus	0	0	0.684198	0	0	2.32711	0.0920629	1.43398	1.28381	0	0	0	0	0	0	0	0	0	0	0	0	0	0	0	0	0	0
d__Bacteria	Firmicutes	Bacilli	Lactobacillales	Lactobacillaceae	Limosilactobacillus	0	0	0	0	0	3.05911	0	2.21071	1.37795	0	0	0	0	0	0	0	0	0	0	0	0	0	0	0	0	0	0
d__Bacteria	Firmicutes	Bacilli	Lactobacillales	Lactobacillaceae	Pediococcus	0	0	0	0	0	0.163881	0	0	0	0	0	0	0	0	0	0	0	0	0	0	0	0	0	0	0	0	0
d__Bacteria	Firmicutes	Bacilli	Lactobacillales	Lactobacillaceae	Weissella	0	0.0223164	0.0906768	0	0.094424	8.40162	0.131518	5.85541	6.40192	0	0	0	0	0	0	0	0.0506874	0	0	0	0.0325799	0	0	0	0	0	0
d__Bacteria	Firmicutes	Bacilli	Lactobacillales	Listeriaceae	Listeria	0	0	0	0	0	0	0	0	0.376583	0	0	0	0	0	0	0	0	0	0	0	0	0	0	0	0	0	0
d__Bacteria	Firmicutes	Bacilli	Lactobacillales	Streptococcaceae	Lactococcus	0	0	0	0.962551	0	0.950508	0.124942	0.756821	1.18966	0	0	0	0	0	0	0	0	0	0	0	0	0.166865	0	0	0	0	0
d__Bacteria	Firmicutes	Bacilli	Lactobacillales	Streptococcaceae	Streptococcus	0	0.435171	0.758388	0.263385	0.119272	24.8552	1.01269	20.8026	18.7778	0	0	0	0	0	0.0614691	0.0944535	0.475195	0.153405	0.0173845	0.160155	0.248422	0	0	0.0508932	0	0.167294	0.0756552
d__Bacteria	Firmicutes	Bacilli	Paenibacillales	Paenibacillaceae	Paenibacillus	0	0	0	0	0	0	0	0	0	0	0	0	0	0	0	0	0	0	0	0	0	0	0	0	0	0	0
d__Bacteria	Firmicutes	Bacilli	Staphylococcales	Staphylococcaceae	Macrococcus	0	0	0	0	0	0.305911	0	0	0	0	0	0	0	0	0	0	0	0	0	0	0	0	0	0	0	0	0
d__Bacteria	Firmicutes	Bacilli	Staphylococcales	Staphylococcaceae	Staphylococcus	0	20.0457	1.27772	12.2929	0.114303	6.95947	20.5629	1.44394	6.42759	0	2.42433	0.27248	0.398295	0.262685	0	0	0	0	0.708418	7.68744	4.17838	1.52563	2.06662	0	0.101757	0	0
d__Bacteria	Firmicutes	Clostridia	Christensenellales	Christensenellaceae	Christensenellaceae_R-7_group	0	0	0	0	0	0	0.0263037	0	0	0	0	0	0	0	0.174162	0.0419793	0	0	0.0434613	0.181228	0.252494	0.271752	0.222358	0.839737	0.294559	0.240485	0.281005
d__Bacteria	Firmicutes	Clostridia	Christensenellales	Christensenellaceae	uncultured	0	0	0	0	0	0	0	0	0	0	0	0	0	0	0.035857	0	0	0	0.0304229	0.0252876	0.0529424	0.0238379	0.0697593	0.15268	0.112468	0.0627353	0.0810592
d__Bacteria	Firmicutes	Clostridia	Clostridiales	Clostridiaceae	Clostridium_sensu_stricto_1	0.0712142	0	0	0	0	0	0	0	0	0	0	0	0	0	0	0	0	0	0	0	0	0	0	0	0	0	0
d__Bacteria	Firmicutes	Clostridia	Eubacteriales	Anaerofustaceae	Anaerofustis	0	0	0	0	0	0	0	0	0	0	0	0	0	0	0.194652	0	0	0.0400187	0.034769	0.0674337	0.118102	0.0190703	0	0.269734	0.0482005	0.0470514	0.0864631
d__Bacteria	Firmicutes	Clostridia	Lachnospirales	Defluviitaleaceae	Defluviitaleaceae_UCG-011	0.447632	0	0	0.464515	0	0.437015	0.848294	0	0	0.045902	0	0.13079	0	0.119821	2.52023	1.68967	0.088703	0.493564	3.46386	0	0.244349	1.08701	0.196198	1.34358	0.374893	0.98808	0.426912
d__Bacteria	Firmicutes	Clostridia	Lachnospirales	Lachnospiraceae	Acetatifactor	0	0	0	0	0.15903	0	0	0	0	0.178508	0	0	0	0	0	0	0	0	0	0	0	0	0	0	0	0	0
d__Bacteria	Firmicutes	Clostridia	Lachnospirales	Lachnospiraceae	Blautia	0.27977	0.172952	0	0	0.412484	0	0	0	0	0.372316	0	0	0	0.0783446	0	0	0	0	0	0	0	0	0	0	0	0	0
d__Bacteria	Firmicutes	Clostridia	Lachnospirales	Lachnospiraceae	Catenibacillus	0.54428	0	0	0.124509	0	0	0.190702	0	0	0.249911	0	0.0653951	0.670813	0.0460851	0.404672	0.288608	0	0.206763	6.45834	0.0758629	0.0651598	0.205006	0.126439	0.137412	0.155313	0.32936	0.129695
d__Bacteria	Firmicutes	Clostridia	Lachnospirales	Lachnospiraceae	Herbinix	0	0	0	0	0	0	0	0	0.0770284	0	0	0	0	0	0	0	0	0	0	0	0	0	0	0	0	0	0
d__Bacteria	Firmicutes	Clostridia	Lachnospirales	Lachnospiraceae	Lachnoclostridium	0.132255	0	0.22257	0	0.144121	0	0	0.0796654	0	0	0	0.953678	0	1.18899	0.737629	0.477515	0.443515	1.19389	0.13473	0.754415	0.631236	0.710369	0.344437	0.386788	0.30527	0.214345	0
d__Bacteria	Firmicutes	Clostridia	Lachnospirales	Lachnospiraceae	Lachnospiraceae_NK4A136_group	13.3984	4.42981	0.667711	4.87501	13.6418	0	0	0	0	12.725	0.213047	5.55858	0.789602	4.97719	0	0	0	0	0.173845	0.826063	0	0.348033	0.130799	0	0	0	0
d__Bacteria	Firmicutes	Clostridia	Lachnospirales	Lachnospiraceae	Lachnospiraceae_UCG-004	0	0	0	0	0	0	0	0	0	0.0102004	0	0	0	0	0	0	0	0	0	0	0	0	0	0	0	0	0
d__Bacteria	Firmicutes	Clostridia	Lachnospirales	Lachnospiraceae	Lachnospiraceae_UCG-010	0	0	0	0	0	0	0	0	0	0	0	0	0	0.0783446	0.297101	0	0	0	0	0	0.0855223	0	0	0	0	0.104559	0
d__Bacteria	Firmicutes	Clostridia	Lachnospirales	Lachnospiraceae	Tuzzerella	0.666361	0.200848	0	0.373527	0.94424	0	0	0	0	0.571225	0	0.359673	0	0.437808	0	0	0	0	0	0.0674337	0	0.104887	0.122079	0.30027	0.187446	0	0.210754
d__Bacteria	Firmicutes	Clostridia	Lachnospirales	Lachnospiraceae	Tyzzerella	0.0356071	0	0	0.0670434	0	0.185731	0.572105	0	0	0.856837	5.69351	2.94278	0.328419	6.498	2.95052	7.12074	10.6254	2.0743	0.973532	1.70692	2.04439	2.14541	1.7963	5.39977	4.57369	4.49603	2.43718
d__Bacteria	Firmicutes	Clostridia	Lachnospirales	Lachnospiraceae	[Eubacterium]_oxidoreducens_group	0	0	0	0	0	0	0	0	0	0.45392	0	0	0	0	0	0	0	0	0	0	0	0	0	0	0	0	0
d__Bacteria	Firmicutes	Clostridia	Lachnospirales	Lachnospiraceae	uncultured	0	0	0	0	0.134181	0	0	0	0	0	0	0	0	0	0	0	0	0	0	0	0	0	0	0	0	0	0
d__Bacteria	Firmicutes	Clostridia	Oscillospirales	Butyricicoccaceae	Butyricicoccus	0.0457806	0	0	0	0.0496968	0	0	0	0	0	0	0	0	0	0	0	0	0	0	0	0	0	0	0	0	0	0
d__Bacteria	Firmicutes	Clostridia	Oscillospirales	Butyricicoccaceae	UCG-009	0	0	0	0.0335217	0	0	0	0	0	0.0612026	0	0	0	0.027651	0	0	0	0	0.217306	0.0337169	0	0.262217	0.165678	0.0254466	0.267781	0.104559	0.291813
d__Bacteria	Firmicutes	Clostridia	Oscillospirales	NA	Hydrogenoanaerobacterium	0	0	0	0	0	0	0.0526074	0	0	0	0	0	0	0	0.0665915	0.0209897	0	0	0.208614	0.0295023	0.276929	0.271752	0.331357	1.20108	0.889032	0.109787	0.76736
d__Bacteria	Firmicutes	Clostridia	Oscillospirales	Oscillospiraceae	Colidextribacter	1.35816	0.446329	0	0	0.983998	0	0	0	0	1.51987	0	0.425068	0.104814	0	0	0	0	0	0	0	0	0	0	0	0	0	0
d__Bacteria	Firmicutes	Clostridia	Oscillospirales	Oscillospiraceae	Intestinimonas	0	0	0	0	0.248484	0	0	0	0	0	0	0	0	0.0460851	0	0	0	0	0	0	0	0	0	0	0	0	0
d__Bacteria	Firmicutes	Clostridia	Oscillospirales	Oscillospiraceae	NK4A214_group	0	0	0	0	0	0	0	0	0	0	0	0	0	0	0	0.0944535	0	0	0	0	0	0	0	0	0	0.0888749	0.221562
d__Bacteria	Firmicutes	Clostridia	Oscillospirales	Oscillospiraceae	Oscillibacter	2.03978	0	0	0.545925	1.93321	0	0	0	0	1.62697	0	0.730245	0	0.603714	0	0	0	0	0	0.096936	0	0	0	0	0	0	0
d__Bacteria	Firmicutes	Clostridia	Oscillospirales	Oscillospiraceae	uncultured	3.13851	0.981924	0.115407	1.19241	2.59418	0	0	0	0	2.71332	0	1.71117	0.111802	1.1383	0	0	0	0	0	0.261306	0	0.13826	0	0	0	0	0
d__Bacteria	Firmicutes	Clostridia	Oscillospirales	Ruminococcaceae	Anaerotruncus	0.167862	0.0948449	0	0.076621	0.129212	0	0	0	0	0.153007	0	0.0871935	0	0.0599106	0	0	0	0	0	0	0	0	0	0	0	0	0
d__Bacteria	Firmicutes	Clostridia	Oscillospirales	Ruminococcaceae	Candidatus_Soleaferrea	0.132255	0	0	0	0	0.087403	2.35418	0	0	1.03534	1.49868	2.6921	0.160716	5.34126	3.1298	8.70022	7.98327	3.56833	2.3556	1.1843	3.37609	8.05721	3.94576	11.9039	10.1168	7.3348	8.23561
d__Bacteria	Firmicutes	Clostridia	Oscillospirales	Ruminococcaceae	Incertae_Sedis	0	0.334747	0	0	0.0596362	0	0.105215	0	0	0.193808	0.132236	0.212534	0	2.35956	0.179285	0.388309	0.259773	0.280131	0.29119	3.95752	0.545714	1.40644	0.924311	0.885541	1.79413	2.2271	1.68063
d__Bacteria	Firmicutes	Clostridia	Oscillospirales	Ruminococcaceae	Paludicola	0.0966478	0	0	0	0	0.393314	1.21655	0	0	0.0918039	0.176315	0.141689	0	0.387115	3.91866	2.52401	0.126719	0.366838	4.41132	0.438319	0.346162	0.562574	0.867632	1.34867	1.01221	1.57884	1.11321
d__Bacteria	Firmicutes	Clostridia	Oscillospirales	Ruminococcaceae	uncultured	1.1496	0.485383	0.989201	0.277751	0.506908	0.229433	2.64352	0.10954	0.0855871	1.14245	1.43256	3.57493	0.11879	1.68211	3.67278	6.50155	2.37597	3.47495	5.08931	6.87403	7.06577	3.28486	5.10987	2.32582	4.3434	7.43413	4.77168
d__Bacteria	Firmicutes	Clostridia	Peptococcales	Peptococcaceae	uncultured	0.213643	0.0781076	0	0.0670434	0.253454	0	0	0	0	0.153007	0	0.114441	0	0.179732	0.0512243	0.0944535	0	0.0200093	0.19123	0	0.211769	1.45888	0.575514	1.54206	1.32819	0.339816	0.291813
d__Bacteria	Firmicutes	Clostridia	Peptostreptococcales-Tissierellales	Anaerovoracaceae	Anaerovorax	0	0	0	0	0	0	0.203853	0	0	0	0	0.0817439	0	0.225817	0.681283	0.236134	0	0	0	0.358242	0.887803	0	0	1.38938	1.53706	0.815558	0.167522
d__Bacteria	Firmicutes	Clostridia	Peptostreptococcales-Tissierellales	Anaerovoracaceae	[Eubacterium]_brachy_group	0	0	0	0	0	0	0	0	0	0	0	0	0	0	0.158795	0.0892061	0	0	0	0.290808	0.211769	0.209774	0.353157	0.463128	0.358826	0.271853	0.367468
d__Bacteria	Firmicutes	Clostridia	Peptostreptococcales-Tissierellales	Family_XI	Finegoldia	0.0254336	0	0	0	0	0	0	0	0	0	0	0	0	0	0	0	0	0	0	0	0	0	0	0	0	0	0
d__Bacteria	Firmicutes	Clostridia	Peptostreptococcales-Tissierellales	Peptostreptococcaceae	Romboutsia	0.752836	0.407275	0	0.239441	0.829937	0	0	0	0	0.69873	0.0661181	0.277929	0	0.244251	0	0	0	0	0	0.0758629	0	0	0	0	0	0	0
d__Bacteria	Firmicutes	Negativicutes	Acidaminococcales	Acidaminococcaceae	uncultured	0.315377	0.0669493	0.0577034	0.0670434	0	0	0	0	0	0.117305	0.154276	0.648501	0	0.230425	0.624936	0.425041	0.158398	0.166744	0.682342	0.147511	0.480554	0.548272	0.514475	0.81938	0.551628	0.30322	0.291813
d__Bacteria	Fusobacteriota	Fusobacteriia	Fusobacteriales	Leptotrichiaceae	Streptobacillus	0	0	0	0	0	0	0.0394555	0	0	0	0	0	0	0	0	0	0	0	0	0	0	0	0	0	0	0	0
d__Bacteria	Patescibacteria	Saccharimonadia	Saccharimonadales	Saccharimonadaceae	TM7a	0	0	0	0	0	0	0	0	0	0	0	0	0	0	0	0	0	0	0	0	0	0	0	0	0	0	0
d__Bacteria	Planctomycetota	Phycisphaerae	Tepidisphaerales	Tepidisphaeraceae	Tepidisphaera	0	0	0	0	0	0	0	0.0796654	0	0	0	0	0	0	0	0	0	0	0	0	0	0	0	0	0	0	0
d__Bacteria	Proteobacteria	Alphaproteobacteria	Acetobacterales	Acetobacteraceae	Roseomonas	0	0	0	0	0	0	0	0	0	0	0.0734646	0	0	0	0	0	0	0	0	0	0	0	0	0	0	0	0
d__Bacteria	Proteobacteria	Alphaproteobacteria	Azospirillales	Azospirillaceae	Azospirillum	0	0	0	0	0	0	0	1.14519	0.119822	0	0	0	0	0	0	0	0	0	0	0	0	0	0	0	0	0	0
d__Bacteria	Proteobacteria	Alphaproteobacteria	Azospirillales	Azospirillaceae	Niveispirillum	0	0	0	0	0	0	0	8.6437	0.325231	0	0	0	0	0	0	0	0	0	0	0	0	0	0	0	0	0	0
d__Bacteria	Proteobacteria	Alphaproteobacteria	Caulobacterales	Caulobacteraceae	Asticcacaulis	0	0	0	0	0	0	0	0.209122	0.136939	0	0	0	0	0	0	0	0	0	0	0	0	0	0	0	0	0	0
d__Bacteria	Proteobacteria	Alphaproteobacteria	Caulobacterales	Caulobacteraceae	Brevundimonas	0	0	0	0.387894	0	0	0	1.37423	0.376583	0	0.609756	0	0	0	0	0	0	0	0	0	0	0	0	0	0	0	0
d__Bacteria	Proteobacteria	Alphaproteobacteria	Rhizobiales	Beijerinckiaceae	Bosea	0	0	0	0	0	0	0	0.43816	0	0	0	0	0	0	0	0	0	0	0	0	0	0	0	0	0	0	0
d__Bacteria	Proteobacteria	Alphaproteobacteria	Rhizobiales	Beijerinckiaceae	Methylobacterium-Methylorubrum	0	0	0.17311	0.268174	0	0.229433	0	0.179247	0.102705	0	0.146929	0	0	0	0	0	0	0	0	0	0	0	0	0	0	0	0
d__Bacteria	Proteobacteria	Alphaproteobacteria	Rhizobiales	Devosiaceae	Devosia	0	0	0	0	0	0	0	2.53933	1.7203	0	0	0	0	0	0	0	0	0	0	0	0	0	0	0	0	0	0
d__Bacteria	Proteobacteria	Alphaproteobacteria	Rhizobiales	Kaistiaceae	Kaistia	0	0	0	0	0	0	0	0	0.0427936	0	0	0	0	0	0	0	0	0	0	0	0	0	0	0	0	0	0
d__Bacteria	Proteobacteria	Alphaproteobacteria	Rhizobiales	Rhizobiaceae	Allorhizobium-Neorhizobium-Pararhizobium-Rhizobium	0	0	1.05515	0.0670434	0.188848	0.196657	0	0	0	0	0	0	0	0	0	0	0	0	0	0	0	0	0	0	0	0	0
d__Bacteria	Proteobacteria	Alphaproteobacteria	Rhizobiales	Rhizobiaceae	Aureimonas	0	0	0	0	0	0	0	0	0	0	0.220394	0	0	0	0	0	0	0	0	0	0	0	0	0	0	0	0
d__Bacteria	Proteobacteria	Alphaproteobacteria	Rhizobiales	Rhizobiaceae	Pseudochrobactrum	0	0	0	0	0	0	0	0	0	0	0	0	0	0	0	0	0	0	0	0	0	0	0	0	0	0	0
d__Bacteria	Proteobacteria	Alphaproteobacteria	Rhizobiales	Rhizobiaceae	Shinella	0	0	0	0	0	0	0.0657592	0.906194	0	0	0	0	0	0	0	0	0	0	0	0	0	0	0	0	0	0	0
d__Bacteria	Proteobacteria	Alphaproteobacteria	Rhodobacterales	Rhodobacteraceae	Paracoccus	0	0	0	0	0	0	0	0.318662	0.496405	0	0	0	0	0	0	0	0	0	0	0	0	0	0	0	0	0.109787	0
d__Bacteria	Proteobacteria	Alphaproteobacteria	Rickettsiales	Anaplasmataceae	Wolbachia	0	0	1.59097	0	0.0844846	0	0	0.906194	7.49743	0	0	0	0	0.12443	0	0	0.145726	0.226772	0	0	0	0	0	0	0	0	0
d__Bacteria	Proteobacteria	Alphaproteobacteria	Sphingomonadales	Sphingomonadaceae	Sphingobium	0	0	0.189597	0	0	0	0	0	0.0941458	0	0.168969	0	0	0	0	0	0	0	0	0	0	0	0	0	0	0	0
d__Bacteria	Proteobacteria	Alphaproteobacteria	Sphingomonadales	Sphingomonadaceae	Sphingomonas	0	0	0	0.507614	0	0.196657	0	0.378411	0	0	0	0	0	0	0	0	0	0	0	0	0	0	0	0	0	0	0
d__Bacteria	Proteobacteria	Alphaproteobacteria	Sphingomonadales	Sphingomonadaceae	Sphingopyxis	0	0	0	0	0	0	0	0	0	0	0	0	0	0	0	0	0	0	0	0	0	0	0	0	0	0	0
d__Bacteria	Proteobacteria	Gammaproteobacteria	Burkholderiales	Alcaligenaceae	Achromobacter	0	0	0	0	0	0	0	0.229038	0.0941458	0	0	0	0	0	0	0	0	0	0	0	0	0	0	0	0	0	0
d__Bacteria	Proteobacteria	Gammaproteobacteria	Burkholderiales	Alcaligenaceae	Alcaligenes	0	0	0	0	0	0	0	0	0	0	0	0	0	0	0	0	0	0	0	0	0	0	0	0	0	0	0
d__Bacteria	Proteobacteria	Gammaproteobacteria	Burkholderiales	Comamonadaceae	Comamonas	0	0	0	0	0	0.491642	0	0.428202	0.26532	0	0	0	0	0	0	0	0	0	0	0	0	0	0	0	0	0	0
d__Bacteria	Proteobacteria	Gammaproteobacteria	Burkholderiales	Hydrogenophilaceae	Tepidiphilus	0	0	0	0	0	0	0	0	0	0	0	0	0	0	0	0.194154	0	0	0	0	0	0	0	0	0	0	0
d__Bacteria	Proteobacteria	Gammaproteobacteria	Burkholderiales	Oxalobacteraceae	Massilia	0.0610407	0	0	0	0	0	0	0	0	0	0	0	0	0	0	0	0	0	0	0	0	0	0	0	0	0	0
d__Bacteria	Proteobacteria	Gammaproteobacteria	Enterobacterales	Budviciaceae	Pragia	0.422198	3.00714	61.2975	0.349583	0.119272	0.163881	2.04511	0.288787	0.539199	0.856837	44.3212	15.297	20.6345	7.68699	5.65516	7.95508	14.3445	12.9994	4.46347	4.91845	7.7866	5.60667	4.639	4.36155	4.92716	4.60059	3.4207
d__Bacteria	Proteobacteria	Gammaproteobacteria	Enterobacterales	Enterobacteriaceae	Klebsiella	0	0	0	0	0	0.349612	0	3.36586	1.74598	0	0	0	0	0	0	0	0	0	0	0	0	0	0	0	0	0	0
d__Bacteria	Proteobacteria	Gammaproteobacteria	Enterobacterales	Enterobacteriaceae	Pseudocitrobacter	0	0	0	0	0	0	0	0	1.8658	0	0	0	0	0	0	0	0	0	0	0	0	0	0	0	0	0	0
d__Bacteria	Proteobacteria	Gammaproteobacteria	Enterobacterales	Enterobacteriaceae	Shimwellia	0.23399	3.77148	9.97445	0	0	0	0	0	0	0.443719	0	0.0980926	0	0	0.143428	0	0.0633593	0	3.03794	3.87744	2.90369	0.929678	2.11458	0.941524	1.57991	0.98808	2.28587
d__Bacteria	Proteobacteria	Gammaproteobacteria	Enterobacterales	Erwiniaceae	Pantoea	0	0	0	0	0	0.447941	0	0	0	0	0	0	0	0	0	0	0	0	0	0	0	0	0	0	0	0	0
d__Bacteria	Proteobacteria	Gammaproteobacteria	Enterobacterales	Morganellaceae	Morganella	0	0	0	0	0	0	0	0	0.753167	0	0	0	0	0	0	0	0	0	0	0	0	0	0	0	0	0	0
d__Bacteria	Proteobacteria	Gammaproteobacteria	Enterobacterales	Morganellaceae	Proteus	0	0	0	1.18763	0	0	0	0	0	0	0	0	0	0	0	0	0	0	0	0	0	0	0	0	0	0	0
d__Bacteria	Proteobacteria	Gammaproteobacteria	Pseudomonadales	Cellvibrionaceae	Cellvibrio	0	0	0	0	0	0	0	2.03147	0	0	0	0	0	0	0	0	0	0	0	0	0	0	0	0	0	0	0
d__Bacteria	Proteobacteria	Gammaproteobacteria	Pseudomonadales	Moraxellaceae	Acinetobacter	0.0712142	2.58313	0	0.450148	0.079515	5.20048	0	7.10018	2.03697	0	0.198354	0	0	0	0	0	0	0	0	0	0	0	0	0	0	0	0
d__Bacteria	Proteobacteria	Gammaproteobacteria	Pseudomonadales	Moraxellaceae	Cavicella	0	0	0	0	0	0	0	0	0	0	0	0	0	0	0	0	0	0	0	0	0	0	0	0	0	0	0
d__Bacteria	Proteobacteria	Gammaproteobacteria	Pseudomonadales	Moraxellaceae	Enhydrobacter	0.203469	0.647177	0.12365	1.19241	0	0	0	0	0	0	1.72642	0	0	0	0	0	0	0	0	0	0	0	0	0	0	0	0
d__Bacteria	Proteobacteria	Gammaproteobacteria	Pseudomonadales	Pseudomonadaceae	Pseudomonas	0	0.161794	0.0824334	2.05919	0	0.229433	0.190702	0.199164	0.624786	0	0.587717	0.0599455	0	0.133647	0.266366	0.404051	0.969397	0.140065	0.504151	0.678552	1.15251	0.972586	2.70753	0.463128	0.573051	0.941029	0.772764
d__Bacteria	Proteobacteria	Gammaproteobacteria	Xanthomonadales	Xanthomonadaceae	Luteimonas	0	0	0	0	0	0	0	0	0	0	0	0	0	0	0	0	0	0	0	0	0	0	0	0	0	0	0
d__Bacteria	Proteobacteria	Gammaproteobacteria	Xanthomonadales	Xanthomonadaceae	Pseudoxanthomonas	0	0	0	0	0	0.109254	0	0.21908	0.282438	0	0	0	0	0	0	0	0	0	0	0	0	0	0	0	0	0	0
d__Bacteria	Proteobacteria	Gammaproteobacteria	Xanthomonadales	Xanthomonadaceae	Stenotrophomonas	0	0	0.0494601	0	0	0	0	0	0	0	0	0	0	0	0	0	0	0	0	0	0	0	0	0	0	0	0
d__Bacteria	Verrucomicrobiota	Lentisphaeria	Victivallales	Victivallaceae	Victivallis	0	0	0	0	0	0	0.157822	0	0	0	0	0	0	0.0368681	0.450773	0.14168	0.0190078	0.0533582	0.0478074	0.0590045	0.187335	0.0953516	0.108999	0.173037	0.123179	0.313676	0.0432316
d__Bacteria	Verrucomicrobiota	Verrucomicrobiae	Chthoniobacterales	Terrimicrobiaceae	Terrimicrobium	0	0	0	0	0	0	0	0	0	0	0	0	0	0	0	0	0	0	0	0	0	0	0	0	0	0	0
d__Bacteria	Verrucomicrobiota	Verrucomicrobiae	Verrucomicrobiales	Akkermansiaceae	Akkermansia	1.36833	0.25106	0	0.64649	1.312	0.109254	0.335372	0	0.0427936	0.989443	0.0661181	1.03542	0.0628887	0.622148	4.58457	1.14394	0	0.253452	0.660611	0.126438	1.70637	0	0	1.82706	1.01221	0	0.502567
d__Bacteria	Verrucomicrobiota	Verrucomicrobiae	Verrucomicrobiales	Rubritaleaceae	Luteolibacter	0	0	0	0	0	0	0	1.6431	0.727491	0	0	0	0	0	0	0	0	0	0	0	0	0	0	0	0	0	0
d__Bacteria	Verrucomicrobiota	Verrucomicrobiae	Verrucomicrobiales	Verrucomicrobiaceae	Verrucomicrobium	0	0	0	0	0	0	0	0.229038	0.102705	0	0	0	0	0	0	0	0	0	0	0	0	0	0	0	0	0	0
d__Bacteria	Verrucomicrobiota	Verrucomicrobiae	Verrucomicrobiales	Verrucomicrobiaceae	uncultured	0	0	0	0	0	0	0	0.0697072	0	0	0	0	0	0	0	0	0	0	0	0	0	0	0	0	0	0	0

## Sheet: Female_phylum
Relative abundance table of female in phylum levels
Kingdom	Phylum	Foregut-1	Foregut-2	Foregut-3	Foregut-4	Foregut-5	Midgut-1	Midgut-2	Midgut-3	Midgut-4	Midgut-5	Hindgut-1	Hindgut-2	Hindgut-3	Hindgut-4	Hindgut-5
d__Bacteria	Actinobacteriota	13.479	25.9713	6.72595	15.1574	17.0379	0.0421763	0.265579	0.11315	0.172757	3.1005	0.535895	0.290752	0.0836689	0.285472	0.163642
d__Bacteria	Bacteroidota	19.0565	2.45909	19.7756	3.71663	4.90426	16.0375	36.5171	27.8939	36.9347	15.3956	30.6812	40.4521	45.8662	44.6407	44.5108
d__Bacteria	Bdellovibrionota	0.80671	0	0.261133	0	0	0	0	0	0	0	0	0	0	0	0
d__Bacteria	Campylobacterota	0	0	0	0	0	0	0	0.0491957	0	0	0	0	0	0	0
d__Bacteria	Cyanobacteria	0	0	0	0	0	0	0.559613	0.0541152	0	0	0	0.515851	0.0993568	0	0.437984
d__Bacteria	Deferribacterota	0	0	0	0	0	0	0	0	0	0	0	0.0281373	0	0	0
d__Bacteria	Desulfobacterota	0	0.850169	0.134096	0.161593	0.087925	1.40236	0.976952	1.26925	0.615725	0.418746	3.31676	2.28381	1.11384	1.5924	1.58829
d__Bacteria	Firmicutes	30.4894	56.9613	55.1697	76.4656	62.5147	40.8794	44.5035	45.8454	46.4806	45.9907	36.5664	47.1675	43.3509	45.0243	42.3497
d__Bacteria	Fusobacteriota	0	0	0	0	0	0	0	0	0	0	0	0	0	0	0
d__Bacteria	Patescibacteria	0.0747943	0	0	0	0	0	0	0	0	0.0534569	0	0	0	0	0
d__Bacteria	Planctomycetota	0	0	0	0	0.429855	0	0	0	0	0	0	0	0	0	0
d__Bacteria	Proteobacteria	36.0936	13.0725	17.6653	4.49874	13.687	41.5331	17.1298	24.1747	15.7298	34.4262	28.5087	9.16338	9.25587	8.36344	9.63565
d__Bacteria	Verrucomicrobiota	0	0.68562	0.268191	0	1.33841	0.105441	0.0474248	0.600187	0.0664452	0.614754	0.391059	0.0984806	0.230089	0.0936705	1.28026

## Sheet: Female_family
Relative abundance table of female in family levels
Kingdom	Phylum	Class	Order	Family	Foregut-1	Foregut-2	Foregut-3	Foregut-4	Foregut-5	Midgut-1	Midgut-2	Midgut-3	Midgut-4	Midgut-5	Hindgut-1	Hindgut-2	Hindgut-3	Hindgut-4	Hindgut-5
d__Bacteria	Actinobacteriota	Actinobacteria	Bifidobacteriales	Bifidobacteriaceae	0	0	0	0	0	0	0	0	0	0	0	0	0	0	0
d__Bacteria	Actinobacteriota	Actinobacteria	Corynebacteriales	Corynebacteriaceae	0	0.767895	0.261133	0.607588	2.76475	0	0	0	0	0	0	0	0	0	0.0240651
d__Bacteria	Actinobacteriota	Actinobacteria	Corynebacteriales	Dietziaceae	6.66204	11.6098	0.87515	9.96704	3.13599	0	0.0616523	0	0	0.240556	0.0724183	0.0656537	0	0	0
d__Bacteria	Actinobacteriota	Actinobacteria	Corynebacteriales	Nocardiaceae	0	0	0	0	0.214928	0	0	0	0	0	0	0	0	0	0
d__Bacteria	Actinobacteriota	Actinobacteria	Corynebacteriales	Tsukamurellaceae	0	0	0	0	0	0	0	0	0	0	0	0	0	0	0
d__Bacteria	Actinobacteriota	Actinobacteria	Micrococcales	Brevibacteriaceae	5.54546	9.26044	2.35726	1.04066	7.53224	0	0	0.0442761	0	2.28083	0	0	0	0	0
d__Bacteria	Actinobacteriota	Actinobacteria	Micrococcales	Cellulomonadaceae	0	0	0	0	0	0	0	0	0	0	0	0.0656537	0	0	0
d__Bacteria	Actinobacteriota	Actinobacteria	Micrococcales	Dermabacteraceae	0.715888	3.59265	1.15746	1.02773	1.37749	0	0	0	0	0.320741	0	0	0	0	0
d__Bacteria	Actinobacteriota	Actinobacteria	Micrococcales	Microbacteriaceae	0	0	0	0	0.654553	0	0	0	0	0.124733	0	0	0	0	0
d__Bacteria	Actinobacteriota	Actinobacteria	Micrococcales	Micrococcaceae	0.165616	0.74047	1.31978	2.51438	0.625244	0	0	0	0	0.133642	0	0	0	0	0
d__Bacteria	Actinobacteriota	Actinobacteria	Micrococcales	Ruaniaceae	0	0	0	0	0.3517	0	0	0	0	0	0	0	0	0	0
d__Bacteria	Actinobacteriota	Actinobacteria	Pseudonocardiales	Pseudonocardiaceae	0	0	0	0	0.107464	0	0	0	0	0	0	0	0	0	0
d__Bacteria	Actinobacteriota	Actinobacteria	Streptomycetales	Streptomycetaceae	0.224383	0	0	0	0.273544	0	0	0	0	0	0	0	0	0	0
d__Bacteria	Actinobacteriota	Coriobacteriia	Coriobacteriales	Coriobacteriales_Incertae_Sedis	0	0	0	0	0	0.0421763	0.142274	0.0688739	0.146179	0	0.415198	0.159445	0.0836689	0.214104	0.105886
d__Bacteria	Bacteroidota	Bacteroidia	Bacteroidales	Bacteroidaceae	0	0	0.112923	0	0.136772	6.91164	9.66518	7.59581	18.0554	6.58411	1.25525	9.54324	15.6304	21.4595	15.1899
d__Bacteria	Bacteroidota	Bacteroidia	Bacteroidales	Dysgonomonadaceae	0	0.219398	0.042346	0	0.0683861	0.263602	2.93085	1.3332	1.96235	0.614754	3.05605	1.53817	1.5531	1.30693	2.55571
d__Bacteria	Bacteroidota	Bacteroidia	Bacteroidales	Marinifilaceae	0	0	0	0	0	0.121257	0.0995921	0.624785	0.0221484	0.0445474	0.917298	0.145376	0.318988	0	0.51018
d__Bacteria	Bacteroidota	Bacteroidia	Bacteroidales	Muribaculaceae	0	0	0	0.336113	0	0.659005	0.0521673	2.97142	0.0221484	0	0.0289673	0	0	0	0
d__Bacteria	Bacteroidota	Bacteroidia	Bacteroidales	Paludibacteraceae	0	0	0.0635189	0	0.0488472	0	0.0853647	0.0541152	0	0	1.52561	1.47252	0.350363	0.918863	0.235838
d__Bacteria	Bacteroidota	Bacteroidia	Bacteroidales	Porphyromonadaceae	0	0	0	0	0	0	0	0	0	0	0	0	0	0	0
d__Bacteria	Bacteroidota	Bacteroidia	Bacteroidales	Prevotellaceae	0.0267123	0	0	0.12281	0	0.295234	0.0521673	1.05279	0.0708749	0	0.0531067	0.0140687	0	0	0
d__Bacteria	Bacteroidota	Bacteroidia	Bacteroidales	Rikenellaceae	0	0.17369	0.021173	0.200375	0.244236	0.537748	6.7201	3.81758	3.31783	1.89772	3.48573	8.51154	5.90911	4.83964	7.94147
d__Bacteria	Bacteroidota	Bacteroidia	Bacteroidales	Tannerellaceae	0	0.859311	0.635189	0.0452459	0.17585	7.01181	16.1624	10.0753	13.4352	5.88026	5.4024	16.4556	21.2257	12.6857	16.215
d__Bacteria	Bacteroidota	Bacteroidia	Chitinophagales	Chitinophagaceae	1.10589	0	0.268191	0	2.17859	0	0	0	0	0	0	0	0	0	0
d__Bacteria	Bacteroidota	Bacteroidia	Cytophagales	Cytophagaceae	0	0	0	0	1.19187	0	0	0	0	0.133642	0	0	0	0	0
d__Bacteria	Bacteroidota	Bacteroidia	Cytophagales	Spirosomaceae	0	0	0	0	0.0781555	0	0	0	0	0	0	0	0	0	0
d__Bacteria	Bacteroidota	Bacteroidia	Flavobacteriales	Flavobacteriaceae	0.496848	0	0.23996	0	0.0586166	0	0	0	0	0	0	0	0	0	0
d__Bacteria	Bacteroidota	Bacteroidia	Flavobacteriales	Weeksellaceae	6.26135	0.841028	6.76124	1.04712	0.478703	0	0	0	0	0	11.8718	1.13956	0.146421	2.11874	1.09255
d__Bacteria	Bacteroidota	Bacteroidia	Sphingobacteriales	Sphingobacteriaceae	11.1657	0	11.631	1.96497	0.17585	0	0	0	0	0	0	0	0	0	0
d__Bacteria	Bdellovibrionota	Bdellovibrionia	Bacteriovoracales	Bacteriovoracaceae	0.80671	0	0.261133	0	0	0	0	0	0	0	0	0	0	0	0
d__Bacteria	Campylobacterota	Campylobacteria	Campylobacterales	Helicobacteraceae	0	0	0	0	0	0	0	0.0491957	0	0	0	0	0	0	0
d__Bacteria	Deferribacterota	Deferribacteres	Deferribacterales	Deferribacteraceae	0	0	0	0	0	0	0	0	0	0	0	0.0281373	0	0	0
d__Bacteria	Desulfobacterota	Desulfovibrionia	Desulfovibrionales	Desulfovibrionaceae	0	0.850169	0.134096	0.161593	0.087925	1.40236	0.976952	1.26925	0.615725	0.418746	3.31676	2.28381	1.11384	1.5924	1.58829
d__Bacteria	Firmicutes	Bacilli	Acholeplasmatales	Acholeplasmataceae	0	0	0	0	0	0	0	0.0245978	0	0	0	0	0	0	0
d__Bacteria	Firmicutes	Bacilli	Aneurinibacillales	Aneurinibacillaceae	0	0	0	0	0	0	0	0	0	0	0	0	0	0	0
d__Bacteria	Firmicutes	Bacilli	Bacillales	Bacillaceae	0.160274	0.164549	7.19881	0.277939	0.166081	0	0	0	0	0	0	0	0	0	0
d__Bacteria	Firmicutes	Bacilli	Bacillales	Planococcaceae	0.229725	0	0.889265	0	0	0	0	0	0	0	0	0	0	0	0
d__Bacteria	Firmicutes	Bacilli	Brevibacillales	Brevibacillaceae	0	0	0	0	0	0	0	0	0	0	0	0	0	0	0
d__Bacteria	Firmicutes	Bacilli	Erysipelotrichales	Erysipelatoclostridiaceae	0	0	0	0	0	1.31274	1.55553	1.23973	1.07641	0	0.212427	1.49597	1.11907	0.695838	0.741204
d__Bacteria	Firmicutes	Bacilli	Erysipelotrichales	Erysipelotrichaceae	0.0427396	0.0548496	0	0.0452459	0	0.100169	0	0.368967	0.0442968	0	0.043451	0	0.0732103	0.102592	0
d__Bacteria	Firmicutes	Bacilli	Lactobacillales	Enterococcaceae	3.49396	1.10613	3.55	1.3897	2.37397	20.8193	5.79057	11.5511	8.5227	23.2894	10.2737	1.82893	2.70878	2.35515	5.14511
d__Bacteria	Firmicutes	Bacilli	Lactobacillales	Lactobacillaceae	0.21904	4.09544	20.079	7.01959	52.7843	0	0	0.157426	0	3.39451	0	0	0	0	0.0529432
d__Bacteria	Firmicutes	Bacilli	Lactobacillales	Listeriaceae	0	0	0	0	0	0	0	0	0	0	0	0	0	0	0
d__Bacteria	Firmicutes	Bacilli	Lactobacillales	Streptococcaceae	6.25601	8.02633	18.5828	21.453	3.36069	1.11767	0.0758797	0.191863	0.0398671	0.890948	1.34215	0.0656537	0	0.0312235	0
d__Bacteria	Firmicutes	Bacilli	Paenibacillales	Paenibacillaceae	1.34096	0	0.183499	0	0	0	0	0.0295174	0	0.0623664	0	0	0	0	0
d__Bacteria	Firmicutes	Bacilli	Staphylococcales	Staphylococcaceae	18.7199	42.5085	4.45338	45.9634	3.49746	0	1.54131	0.162346	0.177187	0.365289	0.101386	1.26149	0	0.227486	0
d__Bacteria	Firmicutes	Clostridia	Christensenellales	Christensenellaceae	0	0	0	0	0	0.0579924	0.0663948	0.11315	0	0	0.651765	0.801913	0.658892	0.191802	1.50166
d__Bacteria	Firmicutes	Clostridia	Clostridiales	Clostridiaceae	0	0	0	0	0	0	0	0	0	0	0	0	0	0	0
d__Bacteria	Firmicutes	Clostridia	Eubacteriales	Anaerofustaceae	0	0	0	0	0	0	0.0284549	0	0.0974529	0	0.125525	0.042206	0.125503	0.169499	0
d__Bacteria	Firmicutes	Clostridia	Lachnospirales	Defluviitaleaceae	0	0	0	0	0.127003	0.0316322	3.00673	0	1.35991	0.605845	0.395887	3.46558	0	1.53887	5.25581
d__Bacteria	Firmicutes	Clostridia	Lachnospirales	Lachnospiraceae	0.0267123	0	0	0.316722	0.205158	11.5299	18.8798	21.7838	22.5293	7.27904	7.25631	17.6562	15.6042	18.8456	10.9737
d__Bacteria	Firmicutes	Clostridia	Oscillospirales	Butyricicoccaceae	0	0	0	0	0	0.80135	3.82718	1.26433	2.9546	0.258375	0.135181	2.88876	4.61748	2.12766	1.71825
d__Bacteria	Firmicutes	Clostridia	Oscillospirales	Oscillospiraceae	0	0	0	0	0	0.0790806	0.199184	0.359128	0	0	0.733839	0.675295	0.350363	0.834114	0.120325
d__Bacteria	Firmicutes	Clostridia	Oscillospirales	Ruminococcaceae	0	0.667337	0.042346	0	0	4.51286	7.66385	7.51218	8.15504	9.29259	10.1868	12.2866	13.8943	12.4582	13.0577
d__Bacteria	Firmicutes	Clostridia	Oscillospirales	UCG-010	0	0	0	0	0	0	0	0	0	0	0	0	0	0	0
d__Bacteria	Firmicutes	Clostridia	Oscillospirales	[Clostridium]_methylpentosum_group	0	0	0	0	0	0	0	0	0.0664452	0	0.646937	0.445507	0.130733	0.289933	0.346537
d__Bacteria	Firmicutes	Clostridia	Oscillospirales	[Eubacterium]_coprostanoligenes_group	0	0	0	0	0	0.0579924	0	0.0491957	0.0398671	0	0.52624	0	0.742561	0.142736	0
d__Bacteria	Firmicutes	Clostridia	Peptococcales	Peptococcaceae	0	0	0	0	0	0	0.180214	0	0	0	0.535895	0.947289	0.125503	0.383603	0.115512
d__Bacteria	Firmicutes	Clostridia	Peptostreptococcales-Tissierellales	Anaerovoracaceae	0	0	0	0	0	0	0.554871	0.162346	0.82392	0.0712758	1.61251	1.35997	1.42237	2.16334	0.673822
d__Bacteria	Firmicutes	Clostridia	Peptostreptococcales-Tissierellales	Family_XI	0	0	0	0	0	0	0	0	0	0	0	0	0	0	0
d__Bacteria	Firmicutes	Clostridia	Peptostreptococcales-Tissierellales	Peptostreptococcaceae	0	0	0	0	0	0	0	0	0	0	0	0	0	0	0
d__Bacteria	Firmicutes	Negativicutes	Acidaminococcales	Acidaminococcaceae	0	0.338239	0.190557	0	0	0.0843526	0.260837	0.319772	0.380952	0.222737	0.424854	0.62371	0.549077	1.43182	0.288781
d__Bacteria	Firmicutes	Negativicutes	Veillonellales-Selenomonadales	uncultured	0	0	0	0	0	0	0	0	0	0	0	0	0	0	0.134764
d__Bacteria	Fusobacteriota	Fusobacteriia	Fusobacteriales	Leptotrichiaceae	0	0	0	0	0	0	0	0	0	0	0	0	0	0	0
d__Bacteria	Patescibacteria	Saccharimonadia	Saccharimonadales	Saccharimonadaceae	0.0747943	0	0	0	0	0	0	0	0	0	0	0	0	0	0
d__Bacteria	Planctomycetota	Phycisphaerae	Tepidisphaerales	Tepidisphaeraceae	0	0	0	0	0.429855	0	0	0	0	0	0	0	0	0	0
d__Bacteria	Proteobacteria	Alphaproteobacteria	Acetobacterales	Acetobacteraceae	0	0	0	0	0	0	0	0	0	0	0	0	0	0	0
d__Bacteria	Proteobacteria	Alphaproteobacteria	Azospirillales	Azospirillaceae	0	0	0	0	0	0	0	0	0	0	0	0	0	0	0
d__Bacteria	Proteobacteria	Alphaproteobacteria	Caulobacterales	Caulobacteraceae	1.59205	0	1.91263	0	0	0	0	0	0	0	0	0	0	0	0
d__Bacteria	Proteobacteria	Alphaproteobacteria	Micavibrionales	uncultured	0	0	0	0	0.087925	0	0	0	0	0	0	0	0	0	0
d__Bacteria	Proteobacteria	Alphaproteobacteria	Rhizobiales	Beijerinckiaceae	0	0.118841	0.0776343	0	0.234467	0	0	0	0.0354374	0	3.22503	0.0750328	0.0784396	0.191802	0.0433171
d__Bacteria	Proteobacteria	Alphaproteobacteria	Rhizobiales	Devosiaceae	0	0	0	0	0.771786	0	0	0	0	0	0	0	0	0	0
d__Bacteria	Proteobacteria	Alphaproteobacteria	Rhizobiales	Kaistiaceae	0	0	0	0	0.234467	0	0	0	0	0	0	0	0	0	0
d__Bacteria	Proteobacteria	Alphaproteobacteria	Rhizobiales	Rhizobiaceae	0.347259	0	0.571671	0.271476	1.22118	0	0	0	0	0	0	0	0	0	0
d__Bacteria	Proteobacteria	Alphaproteobacteria	Rhodobacterales	Rhodobacteraceae	0	0	0	0	0	0	0	0	0	0	0	0	0	0	0
d__Bacteria	Proteobacteria	Alphaproteobacteria	Rhodospirillales	Magnetospirillaceae	0	0	0	0	0	0	0.0237124	0.10823	0	0	0	0	0	0.0133815	0.0770082
d__Bacteria	Proteobacteria	Alphaproteobacteria	Rhodospirillales	uncultured	0	0	0	0	0.34193	0	0	0	0	0	0	0	0	0	0
d__Bacteria	Proteobacteria	Alphaproteobacteria	Rickettsiales	Anaplasmataceae	0.395341	0	0	2.81818	0	0	0	0.0639543	0	0.151461	0	0	0	0	0
d__Bacteria	Proteobacteria	Alphaproteobacteria	Sphingomonadales	Sphingomonadaceae	0	0	0.0635189	0	0.224697	0	0	0	0	0	0	0	0	0	0
d__Bacteria	Proteobacteria	Gammaproteobacteria	Burkholderiales	Alcaligenaceae	0.945614	0.155407	1.07276	0.407213	0	0	0	0	0	0	0	0	0	0	0
d__Bacteria	Proteobacteria	Gammaproteobacteria	Burkholderiales	Comamonadaceae	5.13944	0.137124	4.72863	0.310258	0	0	0	0	0	0	0	0	0	0	0
d__Bacteria	Proteobacteria	Gammaproteobacteria	Burkholderiales	Hydrogenophilaceae	0	0	0	0	0	0	0	0	0	0	0	0	0	0	0
d__Bacteria	Proteobacteria	Gammaproteobacteria	Burkholderiales	Nitrosomonadaceae	0	0	0	0	0	0	0	0	0	0	0.18346	0.164134	0	0	0
d__Bacteria	Proteobacteria	Gammaproteobacteria	Burkholderiales	Oxalobacteraceae	0	0	0	0	0	0	0	0	0	0	0.140009	0.10786	0	0.218565	0.0577562
d__Bacteria	Proteobacteria	Gammaproteobacteria	Enterobacterales	Budviciaceae	0.117534	0.210257	0.677535	0	0.752247	11.356	11.2017	7.65976	1.76744	14.9323	3.29262	2.61208	2.1597	0.562023	4.86596
d__Bacteria	Proteobacteria	Gammaproteobacteria	Enterobacterales	Enterobacteriaceae	0.459451	0.246823	1.82793	0.252085	8.98789	3.53754	1.22356	15.167	13.4485	17.1775	6.9425	1.62258	5.42279	6.53464	2.42576
d__Bacteria	Proteobacteria	Gammaproteobacteria	Enterobacterales	Erwiniaceae	0	0	0	0	0	0	0	0	0	0	0	0	0	0	0
d__Bacteria	Proteobacteria	Gammaproteobacteria	Enterobacterales	Morganellaceae	22.1819	11.8018	0	0	0	14.7617	0	0	0	0	5.10308	0	0	0	0
d__Bacteria	Proteobacteria	Gammaproteobacteria	Pseudomonadales	Cellvibrionaceae	0	0	0	0	0	0	0	0	0	0	0	0	0	0	0
d__Bacteria	Proteobacteria	Gammaproteobacteria	Pseudomonadales	Moraxellaceae	3.48328	0.219398	6.09076	0.303794	0.263775	0	0	0	0	0	0	0	0	0	0
d__Bacteria	Proteobacteria	Gammaproteobacteria	Pseudomonadales	Pseudomonadaceae	0.790683	0.182832	0.465806	0.0775645	0.0781555	11.8146	4.68083	1.17578	0.403101	2.165	9.54473	4.49728	1.44329	0.673536	1.9974
d__Bacteria	Proteobacteria	Gammaproteobacteria	Xanthomonadales	Xanthomonadaceae	0.641094	0	0.176442	0.0581734	0.488472	0	0	0	0	0	0	0	0	0	0
d__Bacteria	Verrucomicrobiota	Lentisphaeria	Victivallales	Victivallaceae	0	0.137124	0.0494036	0	0	0	0.0474248	0.0295174	0.0664452	0	0.391059	0.0984806	0.0836689	0.0936705	0.129951
d__Bacteria	Verrucomicrobiota	Verrucomicrobiae	Chthoniobacterales	Terrimicrobiaceae	0	0	0	0	0.332161	0	0	0	0	0.302922	0	0	0	0	0
d__Bacteria	Verrucomicrobiota	Verrucomicrobiae	Verrucomicrobiales	Akkermansiaceae	0	0.548496	0.218787	0	0.224697	0.105441	0	0.57067	0	0.311832	0	0	0.146421	0	1.15031
d__Bacteria	Verrucomicrobiota	Verrucomicrobiae	Verrucomicrobiales	Rubritaleaceae	0	0	0	0	0	0	0	0	0	0	0	0	0	0	0
d__Bacteria	Verrucomicrobiota	Verrucomicrobiae	Verrucomicrobiales	Verrucomicrobiaceae	0	0	0	0	0.781555	0	0	0	0	0	0	0	0	0	0

## Sheet: Female_genus
Relative abundance table of female in genus levels
Kingdom	Phylum	Class	Order	Family	Genus	Foregut-1	Foregut-2	Foregut-3	Foregut-4	Foregut-5	Midgut-1	Midgut-2	Midgut-3	Midgut-4	Midgut-5	Hindgut-1	Hindgut-2	Hindgut-3	Hindgut-4	Hindgut-5
d__Bacteria	Actinobacteriota	Actinobacteria	Bifidobacteriales	Bifidobacteriaceae	Bifidobacterium	0	0	0	0	0	0	0	0	0	0	0	0	0	0	0
d__Bacteria	Actinobacteriota	Actinobacteria	Corynebacteriales	Corynebacteriaceae	Corynebacterium	0	0.767895	0.261133	0.607588	2.76475	0	0	0	0	0	0	0	0	0	0.0240651
d__Bacteria	Actinobacteriota	Actinobacteria	Corynebacteriales	Dietziaceae	Dietzia	6.66204	11.6098	0.87515	9.96704	3.13599	0	0.0616523	0	0	0.240556	0.0724183	0.0656537	0	0	0
d__Bacteria	Actinobacteriota	Actinobacteria	Corynebacteriales	Nocardiaceae	Gordonia	0	0	0	0	0.214928	0	0	0	0	0	0	0	0	0	0
d__Bacteria	Actinobacteriota	Actinobacteria	Corynebacteriales	Tsukamurellaceae	Tsukamurella	0	0	0	0	0	0	0	0	0	0	0	0	0	0	0
d__Bacteria	Actinobacteriota	Actinobacteria	Micrococcales	Brevibacteriaceae	Brevibacterium	5.54546	9.26044	2.35726	1.04066	7.53224	0	0	0.0442761	0	2.28083	0	0	0	0	0
d__Bacteria	Actinobacteriota	Actinobacteria	Micrococcales	Dermabacteraceae	Brachybacterium	0.715888	3.59265	1.15746	1.02773	1.37749	0	0	0	0	0.320741	0	0	0	0	0
d__Bacteria	Actinobacteriota	Actinobacteria	Micrococcales	Microbacteriaceae	Curtobacterium	0	0	0	0	0	0	0	0	0	0	0	0	0	0	0
d__Bacteria	Actinobacteriota	Actinobacteria	Micrococcales	Micrococcaceae	Kocuria	0.165616	0.603346	1.31978	2.4045	0.625244	0	0	0	0	0.133642	0	0	0	0	0
d__Bacteria	Actinobacteriota	Actinobacteria	Micrococcales	Ruaniaceae	Ruania	0	0	0	0	0.3517	0	0	0	0	0	0	0	0	0	0
d__Bacteria	Actinobacteriota	Actinobacteria	Pseudonocardiales	Pseudonocardiaceae	Pseudonocardia	0	0	0	0	0.107464	0	0	0	0	0	0	0	0	0	0
d__Bacteria	Actinobacteriota	Actinobacteria	Streptomycetales	Streptomycetaceae	Streptomyces	0.224383	0	0	0	0.273544	0	0	0	0	0	0	0	0	0	0
d__Bacteria	Actinobacteriota	Coriobacteriia	Coriobacteriales	Coriobacteriales_Incertae_Sedis	Raoultibacter	0	0	0	0	0	0.0421763	0.142274	0.0688739	0.146179	0	0.415198	0.159445	0.0836689	0.214104	0.105886
d__Bacteria	Bacteroidota	Bacteroidia	Bacteroidales	Bacteroidaceae	Bacteroides	0	0	0.112923	0	0.136772	6.91164	9.66518	7.59581	18.0554	6.58411	1.25525	9.54324	15.6304	21.4595	15.1899
d__Bacteria	Bacteroidota	Bacteroidia	Bacteroidales	Dysgonomonadaceae	Dysgonomonas	0	0.219398	0.042346	0	0.0683861	0.263602	2.93085	1.3332	1.96235	0.614754	3.05605	1.53817	1.5531	1.30693	2.55571
d__Bacteria	Bacteroidota	Bacteroidia	Bacteroidales	Marinifilaceae	Butyricimonas	0	0	0	0	0	0	0	0.078713	0.0221484	0	0	0	0	0	0
d__Bacteria	Bacteroidota	Bacteroidia	Bacteroidales	Marinifilaceae	Odoribacter	0	0	0	0	0	0.121257	0.0995921	0.546072	0	0.0445474	0.835224	0.145376	0.318988	0	0.154016
d__Bacteria	Bacteroidota	Bacteroidia	Bacteroidales	Paludibacteraceae	uncultured	0	0	0.0635189	0	0.0488472	0	0.0853647	0.0541152	0	0	1.52561	1.47252	0.350363	0.918863	0.235838
d__Bacteria	Bacteroidota	Bacteroidia	Bacteroidales	Porphyromonadaceae	Porphyromonas	0	0	0	0	0	0	0	0	0	0	0	0	0	0	0
d__Bacteria	Bacteroidota	Bacteroidia	Bacteroidales	Prevotellaceae	Alloprevotella	0.0267123	0	0	0.12281	0	0.295234	0.0521673	1.05279	0.0708749	0	0.0531067	0.0140687	0	0	0
d__Bacteria	Bacteroidota	Bacteroidia	Bacteroidales	Rikenellaceae	Alistipes	0	0	0	0	0.0683861	0.158161	5.43014	2.14985	3.16722	1.25624	2.66982	6.79516	5.11949	4.33115	5.41945
d__Bacteria	Bacteroidota	Bacteroidia	Bacteroidales	Rikenellaceae	Rikenella	0	0.17369	0.021173	0	0.17585	0	1.19985	0.265657	0.0398671	0.641483	0.709699	1.67886	0.789625	0.508497	2.52202
d__Bacteria	Bacteroidota	Bacteroidia	Bacteroidales	Rikenellaceae	Rikenellaceae_RC9_gut_group	0	0	0	0.200375	0	0.379587	0.0901072	1.40208	0.110742	0	0.106213	0.0375164	0	0	0
d__Bacteria	Bacteroidota	Bacteroidia	Bacteroidales	Tannerellaceae	Parabacteroides	0	0.859311	0.635189	0.0452459	0.17585	7.01181	16.1624	10.0753	13.4352	5.88026	5.4024	16.4556	21.2257	12.6857	16.215
d__Bacteria	Bacteroidota	Bacteroidia	Chitinophagales	Chitinophagaceae	Aurantisolimonas	0.0320547	0	0	0	0	0	0	0	0	0	0	0	0	0	0
d__Bacteria	Bacteroidota	Bacteroidia	Chitinophagales	Chitinophagaceae	Flavihumibacter	0	0	0	0	1.99297	0	0	0	0	0	0	0	0	0	0
d__Bacteria	Bacteroidota	Bacteroidia	Chitinophagales	Chitinophagaceae	Taibaiella	1.07383	0	0.268191	0	0	0	0	0	0	0	0	0	0	0	0
d__Bacteria	Bacteroidota	Bacteroidia	Cytophagales	Cytophagaceae	Sporocytophaga	0	0	0	0	1.19187	0	0	0	0	0.133642	0	0	0	0	0
d__Bacteria	Bacteroidota	Bacteroidia	Cytophagales	Spirosomaceae	Dyadobacter	0	0	0	0	0	0	0	0	0	0	0	0	0	0	0
d__Bacteria	Bacteroidota	Bacteroidia	Cytophagales	Spirosomaceae	Persicitalea	0	0	0	0	0.0781555	0	0	0	0	0	0	0	0	0	0
d__Bacteria	Bacteroidota	Bacteroidia	Flavobacteriales	Flavobacteriaceae	Flavobacterium	0.496848	0	0.23996	0	0.0586166	0	0	0	0	0	0	0	0	0	0
d__Bacteria	Bacteroidota	Bacteroidia	Flavobacteriales	Weeksellaceae	Apibacter	0	0.649054	0.190557	0	0.107464	0	0	0	0	0	11.8718	1.13956	0.146421	2.11874	1.09255
d__Bacteria	Bacteroidota	Bacteroidia	Flavobacteriales	Weeksellaceae	Chryseobacterium	0	0	0.289364	0	0	0	0	0	0	0	0	0	0	0	0
d__Bacteria	Bacteroidota	Bacteroidia	Flavobacteriales	Weeksellaceae	Cloacibacterium	0	0	0	0	0.0293083	0	0	0	0	0	0	0	0	0	0
d__Bacteria	Bacteroidota	Bacteroidia	Flavobacteriales	Weeksellaceae	Empedobacter	6.21327	0.191974	6.18251	1.04712	0.224697	0	0	0	0	0	0	0	0	0	0
d__Bacteria	Bacteroidota	Bacteroidia	Flavobacteriales	Weeksellaceae	Moheibacter	0.0480821	0	0.0988073	0	0.117233	0	0	0	0	0	0	0	0	0	0
d__Bacteria	Bacteroidota	Bacteroidia	Flavobacteriales	Weeksellaceae	uncultured	0	0	0	0	0	0	0	0	0	0	0	0	0	0	0
d__Bacteria	Bacteroidota	Bacteroidia	Sphingobacteriales	Sphingobacteriaceae	Nubsella	0	0	0	0	0	0	0	0	0	0	0	0	0	0	0
d__Bacteria	Bacteroidota	Bacteroidia	Sphingobacteriales	Sphingobacteriaceae	Pseudopedobacter	1.98205	0	0.359941	0	0.17585	0	0	0	0	0	0	0	0	0	0
d__Bacteria	Bacteroidota	Bacteroidia	Sphingobacteriales	Sphingobacteriaceae	Sphingobacterium	9.18367	0	11.2711	1.96497	0	0	0	0	0	0	0	0	0	0	0
d__Bacteria	Bdellovibrionota	Bdellovibrionia	Bacteriovoracales	Bacteriovoracaceae	Peredibacter	0.80671	0	0.261133	0	0	0	0	0	0	0	0	0	0	0	0
d__Bacteria	Campylobacterota	Campylobacteria	Campylobacterales	Helicobacteraceae	Helicobacter	0	0	0	0	0	0	0	0.0491957	0	0	0	0	0	0	0
d__Bacteria	Deferribacterota	Deferribacteres	Deferribacterales	Deferribacteraceae	Mucispirillum	0	0	0	0	0	0	0	0	0	0	0	0.0281373	0	0	0
d__Bacteria	Desulfobacterota	Desulfovibrionia	Desulfovibrionales	Desulfovibrionaceae	Desulfovibrio	0	0.548496	0	0	0.087925	0.25833	0.441051	0.103311	0.252492	0.115823	1.8877	1.55224	0.423574	1.09282	1.18881
d__Bacteria	Desulfobacterota	Desulfovibrionia	Desulfovibrionales	Desulfovibrionaceae	uncultured	0	0.301673	0.134096	0.161593	0	1.14403	0.535901	1.16594	0.363234	0.302922	1.42905	0.73157	0.690268	0.499576	0.39948
d__Bacteria	Firmicutes	Bacilli	Acholeplasmatales	Acholeplasmataceae	Anaeroplasma	0	0	0	0	0	0	0	0.0245978	0	0	0	0	0	0	0
d__Bacteria	Firmicutes	Bacilli	Aneurinibacillales	Aneurinibacillaceae	Aneurinibacillus	0	0	0	0	0	0	0	0	0	0	0	0	0	0	0
d__Bacteria	Firmicutes	Bacilli	Bacillales	Bacillaceae	Bacillus	0	0.164549	6.94474	0.277939	0.166081	0	0	0	0	0	0	0	0	0	0
d__Bacteria	Firmicutes	Bacilli	Bacillales	Bacillaceae	Geobacillus	0	0	0.254076	0	0	0	0	0	0	0	0	0	0	0	0
d__Bacteria	Firmicutes	Bacilli	Bacillales	Bacillaceae	Pseudogracilibacillus	0	0	0	0	0	0	0	0	0	0	0	0	0	0	0
d__Bacteria	Firmicutes	Bacilli	Bacillales	Bacillaceae	Virgibacillus	0.160274	0	0	0	0	0	0	0	0	0	0	0	0	0	0
d__Bacteria	Firmicutes	Bacilli	Bacillales	Planococcaceae	Kurthia	0	0	0.458748	0	0	0	0	0	0	0	0	0	0	0	0
d__Bacteria	Firmicutes	Bacilli	Bacillales	Planococcaceae	Lysinibacillus	0.229725	0	0.430517	0	0	0	0	0	0	0	0	0	0	0	0
d__Bacteria	Firmicutes	Bacilli	Brevibacillales	Brevibacillaceae	Brevibacillus	0	0	0	0	0	0	0	0	0	0	0	0	0	0	0
d__Bacteria	Firmicutes	Bacilli	Erysipelotrichales	Erysipelatoclostridiaceae	Erysipelatoclostridium	0	0	0	0	0	1.31274	1.55553	1.23973	1.07641	0	0.212427	1.49597	1.11907	0.695838	0.741204
d__Bacteria	Firmicutes	Bacilli	Erysipelotrichales	Erysipelotrichaceae	Breznakia	0	0.0548496	0	0	0	0	0	0	0.0442968	0	0.043451	0	0	0.0758285	0
d__Bacteria	Firmicutes	Bacilli	Erysipelotrichales	Erysipelotrichaceae	Turicibacter	0.0427396	0	0	0.0452459	0	0.100169	0	0.324691	0	0	0	0	0	0	0
d__Bacteria	Firmicutes	Bacilli	Erysipelotrichales	Erysipelotrichaceae	ZOR0006	0	0	0	0	0	0	0	0	0	0	0	0	0	0	0
d__Bacteria	Firmicutes	Bacilli	Lactobacillales	Enterococcaceae	Enterococcus	3.49396	1.10613	3.55	1.3897	2.37397	20.8193	5.79057	11.5511	8.5227	23.2894	10.2737	1.82893	2.70878	2.35515	5.14511
d__Bacteria	Firmicutes	Bacilli	Lactobacillales	Lactobacillaceae	Lactobacillus	0.0854792	0.941585	8.36333	1.93911	0.381008	0	0	0.034437	0	0.115823	0	0	0	0	0
d__Bacteria	Firmicutes	Bacilli	Lactobacillales	Lactobacillaceae	Leuconostoc	0	0.28339	0.712824	0.277939	0	0	0	0	0	0	0	0	0	0	0
d__Bacteria	Firmicutes	Bacilli	Lactobacillales	Lactobacillaceae	Ligilactobacillus	0	0.45708	1.27744	1.28628	0	0	0	0	0	0.0980043	0	0	0	0	0
d__Bacteria	Firmicutes	Bacilli	Lactobacillales	Lactobacillaceae	Limosilactobacillus	0	0.649054	2.56193	0.995411	0	0	0	0	0	0	0	0	0	0	0
d__Bacteria	Firmicutes	Bacilli	Lactobacillales	Lactobacillaceae	Pediococcus	0	0	0.190557	0.109883	51.7976	0	0	0	0	2.90449	0	0	0	0	0.0529432
d__Bacteria	Firmicutes	Bacilli	Lactobacillales	Lactobacillaceae	Weissella	0.133561	1.76433	6.97297	2.41096	0.605705	0	0	0.122989	0	0.276194	0	0	0	0	0
d__Bacteria	Firmicutes	Bacilli	Lactobacillales	Listeriaceae	Listeria	0	0	0	0	0	0	0	0	0	0	0	0	0	0	0
d__Bacteria	Firmicutes	Bacilli	Lactobacillales	Streptococcaceae	Lactococcus	5.38519	0	0.155269	0.277939	0.674091	1.11767	0	0	0	0	1.34215	0	0	0	0
d__Bacteria	Firmicutes	Bacilli	Lactobacillales	Streptococcaceae	Streptococcus	0.87082	8.02633	18.4276	21.1751	2.6866	0	0.0758797	0.191863	0.0398671	0.890948	0	0.0656537	0	0.0312235	0
d__Bacteria	Firmicutes	Bacilli	Paenibacillales	Paenibacillaceae	Paenibacillus	1.34096	0	0.183499	0	0	0	0	0.0295174	0	0.0623664	0	0	0	0	0
d__Bacteria	Firmicutes	Bacilli	Staphylococcales	Staphylococcaceae	Macrococcus	0	0	0.324652	0	0	0	0	0	0	0	0	0	0	0	0
d__Bacteria	Firmicutes	Bacilli	Staphylococcales	Staphylococcaceae	Staphylococcus	18.7199	42.5085	4.12873	45.9634	3.49746	0	1.54131	0.162346	0.177187	0.365289	0.101386	1.26149	0	0.227486	0
d__Bacteria	Firmicutes	Clostridia	Christensenellales	Christensenellaceae	Christensenellaceae_R-7_group	0	0	0	0	0	0	0	0	0	0	0.207599	0.215719	0.156879	0	0
d__Bacteria	Firmicutes	Clostridia	Christensenellales	Christensenellaceae	uncultured	0	0	0	0	0	0	0	0	0	0	0	0.0750328	0.0261465	0.0312235	0
d__Bacteria	Firmicutes	Clostridia	Clostridiales	Clostridiaceae	Clostridium_sensu_stricto_1	0	0	0	0	0	0	0	0	0	0	0	0	0	0	0
d__Bacteria	Firmicutes	Clostridia	Eubacteriales	Anaerofustaceae	Anaerofustis	0	0	0	0	0	0	0.0284549	0	0.0974529	0	0.125525	0.042206	0.125503	0.169499	0
d__Bacteria	Firmicutes	Clostridia	Lachnospirales	Defluviitaleaceae	Defluviitaleaceae_UCG-011	0	0	0	0	0.127003	0.0316322	3.00673	0	1.35991	0.605845	0.395887	3.46558	0	1.53887	5.25581
d__Bacteria	Firmicutes	Clostridia	Lachnospirales	Lachnospiraceae	Acetatifactor	0	0	0	0	0	0	0	0	0	0	0	0	0	0	0
d__Bacteria	Firmicutes	Clostridia	Lachnospirales	Lachnospiraceae	Blautia	0	0	0	0	0	0	0	0	0	0	0	0	0	0	0
d__Bacteria	Firmicutes	Clostridia	Lachnospirales	Lachnospiraceae	Catenibacillus	0	0	0	0.0517097	0	0.110713	2.99725	0	3.63234	0.329651	0	2.17126	0	3.15804	0.890408
d__Bacteria	Firmicutes	Clostridia	Lachnospirales	Lachnospiraceae	Herbinix	0	0	0	0	0	0	0	0	0	0	0	0	0	0	0
d__Bacteria	Firmicutes	Clostridia	Lachnospirales	Lachnospiraceae	Lachnoclostridium	0	0	0	0	0	0.237242	0.464763	0.969154	0.633444	0	0.140009	0.478334	0.575224	0.878719	0.0770082
d__Bacteria	Firmicutes	Clostridia	Lachnospirales	Lachnospiraceae	Lachnospiraceae_NK4A136_group	0.0267123	0	0	0.148665	0	0.163433	0	0.79697	0	0	0	0	0	0	0
d__Bacteria	Firmicutes	Clostridia	Lachnospirales	Lachnospiraceae	Lachnospiraceae_UCG-004	0	0	0	0	0	0	0	0	0	0	0	0	0	0	0
d__Bacteria	Firmicutes	Clostridia	Lachnospirales	Lachnospiraceae	Lachnospiraceae_UCG-010	0	0	0	0	0	0	0	0	0	0	0	0	0	0	0
d__Bacteria	Firmicutes	Clostridia	Lachnospirales	Lachnospiraceae	Tuzzerella	0	0	0	0	0	0	0	0.078713	0	0	0.0531067	0.121928	0	0	0.0818212
d__Bacteria	Firmicutes	Clostridia	Lachnospirales	Lachnospiraceae	Tyzzerella	0	0	0	0	0	3.43737	1.80214	3.26659	2.21927	1.94227	1.88288	2.86063	4.35601	3.78697	3.3643
d__Bacteria	Firmicutes	Clostridia	Lachnospirales	Lachnospiraceae	[Eubacterium]_oxidoreducens_group	0	0	0	0	0	0	0	0	0	0	0	0	0	0	0
d__Bacteria	Firmicutes	Clostridia	Lachnospirales	Lachnospiraceae	uncultured	0	0	0	0	0	0	0	0	0	0	0	0	0	0	0
d__Bacteria	Firmicutes	Clostridia	Oscillospirales	Butyricicoccaceae	Butyricicoccus	0	0	0	0	0	0	0	0	0	0	0	0	0	0	0
d__Bacteria	Firmicutes	Clostridia	Oscillospirales	Butyricicoccaceae	UCG-009	0	0	0	0	0	0	0	0	0	0	0.135181	0.093791	0	0	0.101073
d__Bacteria	Firmicutes	Clostridia	Oscillospirales	NA	Hydrogenoanaerobacterium	0	0	0	0	0	0	0.0379399	0	0	0	0.52624	0.31889	0.219631	0.187341	0.211773
d__Bacteria	Firmicutes	Clostridia	Oscillospirales	Oscillospiraceae	Colidextribacter	0	0	0	0	0	0.0790806	0	0	0	0	0	0	0	0	0
d__Bacteria	Firmicutes	Clostridia	Oscillospirales	Oscillospiraceae	Intestinimonas	0	0	0	0	0	0	0	0	0	0	0	0	0	0	0
d__Bacteria	Firmicutes	Clostridia	Oscillospirales	Oscillospiraceae	NK4A214_group	0	0	0	0	0	0	0	0	0	0	0	0	0	0	0
d__Bacteria	Firmicutes	Clostridia	Oscillospirales	Oscillospiraceae	Oscillibacter	0	0	0	0	0	0	0	0	0	0	0	0	0	0	0
d__Bacteria	Firmicutes	Clostridia	Oscillospirales	Oscillospiraceae	uncultured	0	0	0	0	0	0	0	0.186943	0	0	0	0	0	0	0
d__Bacteria	Firmicutes	Clostridia	Oscillospirales	Ruminococcaceae	Anaerotruncus	0	0	0	0	0	0	0	0	0	0	0	0	0	0	0
d__Bacteria	Firmicutes	Clostridia	Oscillospirales	Ruminococcaceae	Candidatus_Soleaferrea	0	0	0	0	0	2.08245	2.9024	2.70576	2.85271	6.26336	4.20509	5.23823	3.01731	4.64784	5.11623
d__Bacteria	Firmicutes	Clostridia	Oscillospirales	Ruminococcaceae	Incertae_Sedis	0	0.0822744	0.042346	0	0	0.25833	0.294034	0.649383	0.13732	0.196009	0.791773	0.900394	1.70998	0.557563	0.948164
d__Bacteria	Firmicutes	Clostridia	Oscillospirales	Ruminococcaceae	Paludicola	0	0	0	0	0	0	1.01015	0.44768	2.76412	0.196009	0.366919	0.919152	1.77796	3.00192	1.83376
d__Bacteria	Firmicutes	Clostridia	Oscillospirales	Ruminococcaceae	uncultured	0	0.585063	0	0	0	2.17208	3.45727	3.70935	2.36545	2.63721	4.62029	5.09285	7.24782	4.0546	5.02479
d__Bacteria	Firmicutes	Clostridia	Peptococcales	Peptococcaceae	uncultured	0	0	0	0	0	0	0.180214	0	0	0	0.535895	0.947289	0.125503	0.383603	0.115512
d__Bacteria	Firmicutes	Clostridia	Peptostreptococcales-Tissierellales	Anaerovoracaceae	Anaerovorax	0	0	0	0	0	0	0.497961	0.162346	0.82392	0.0712758	1.25525	0.21103	1.32824	1.8065	0.51018
d__Bacteria	Firmicutes	Clostridia	Peptostreptococcales-Tissierellales	Anaerovoracaceae	[Eubacterium]_brachy_group	0	0	0	0	0	0	0.0569098	0	0	0	0.15932	0.154755	0	0	0.149203
d__Bacteria	Firmicutes	Clostridia	Peptostreptococcales-Tissierellales	Family_XI	Finegoldia	0	0	0	0	0	0	0	0	0	0	0	0	0	0	0
d__Bacteria	Firmicutes	Clostridia	Peptostreptococcales-Tissierellales	Peptostreptococcaceae	Romboutsia	0	0	0	0	0	0	0	0	0	0	0	0	0	0	0
d__Bacteria	Firmicutes	Negativicutes	Acidaminococcales	Acidaminococcaceae	uncultured	0	0.338239	0.190557	0	0	0.0843526	0.260837	0.319772	0.380952	0.222737	0.424854	0.62371	0.549077	1.43182	0.288781
d__Bacteria	Fusobacteriota	Fusobacteriia	Fusobacteriales	Leptotrichiaceae	Streptobacillus	0	0	0	0	0	0	0	0	0	0	0	0	0	0	0
d__Bacteria	Patescibacteria	Saccharimonadia	Saccharimonadales	Saccharimonadaceae	TM7a	0.0747943	0	0	0	0	0	0	0	0	0	0	0	0	0	0
d__Bacteria	Planctomycetota	Phycisphaerae	Tepidisphaerales	Tepidisphaeraceae	Tepidisphaera	0	0	0	0	0.429855	0	0	0	0	0	0	0	0	0	0
d__Bacteria	Proteobacteria	Alphaproteobacteria	Acetobacterales	Acetobacteraceae	Roseomonas	0	0	0	0	0	0	0	0	0	0	0	0	0	0	0
d__Bacteria	Proteobacteria	Alphaproteobacteria	Azospirillales	Azospirillaceae	Azospirillum	0	0	0	0	0	0	0	0	0	0	0	0	0	0	0
d__Bacteria	Proteobacteria	Alphaproteobacteria	Azospirillales	Azospirillaceae	Niveispirillum	0	0	0	0	0	0	0	0	0	0	0	0	0	0	0
d__Bacteria	Proteobacteria	Alphaproteobacteria	Caulobacterales	Caulobacteraceae	Asticcacaulis	0	0	0	0	0	0	0	0	0	0	0	0	0	0	0
d__Bacteria	Proteobacteria	Alphaproteobacteria	Caulobacterales	Caulobacteraceae	Brevundimonas	1.59205	0	1.91263	0	0	0	0	0	0	0	0	0	0	0	0
d__Bacteria	Proteobacteria	Alphaproteobacteria	Rhizobiales	Beijerinckiaceae	Bosea	0	0	0	0	0.234467	0	0	0	0	0	0	0	0	0	0
d__Bacteria	Proteobacteria	Alphaproteobacteria	Rhizobiales	Beijerinckiaceae	Methylobacterium-Methylorubrum	0	0	0.0776343	0	0	0	0	0	0	0	0	0	0	0	0
d__Bacteria	Proteobacteria	Alphaproteobacteria	Rhizobiales	Devosiaceae	Devosia	0	0	0	0	0.771786	0	0	0	0	0	0	0	0	0	0
d__Bacteria	Proteobacteria	Alphaproteobacteria	Rhizobiales	Kaistiaceae	Kaistia	0	0	0	0	0.234467	0	0	0	0	0	0	0	0	0	0
d__Bacteria	Proteobacteria	Alphaproteobacteria	Rhizobiales	Rhizobiaceae	Allorhizobium-Neorhizobium-Pararhizobium-Rhizobium	0	0	0	0	0	0	0	0	0	0	0	0	0	0	0
d__Bacteria	Proteobacteria	Alphaproteobacteria	Rhizobiales	Rhizobiaceae	Aureimonas	0	0	0	0	0	0	0	0	0	0	0	0	0	0	0
d__Bacteria	Proteobacteria	Alphaproteobacteria	Rhizobiales	Rhizobiaceae	Pseudochrobactrum	0.347259	0	0.571671	0.271476	0	0	0	0	0	0	0	0	0	0	0
d__Bacteria	Proteobacteria	Alphaproteobacteria	Rhizobiales	Rhizobiaceae	Shinella	0	0	0	0	1.22118	0	0	0	0	0	0	0	0	0	0
d__Bacteria	Proteobacteria	Alphaproteobacteria	Rhodobacterales	Rhodobacteraceae	Paracoccus	0	0	0	0	0	0	0	0	0	0	0	0	0	0	0
d__Bacteria	Proteobacteria	Alphaproteobacteria	Rickettsiales	Anaplasmataceae	Wolbachia	0.395341	0	0	2.81818	0	0	0	0.0639543	0	0.151461	0	0	0	0	0
d__Bacteria	Proteobacteria	Alphaproteobacteria	Sphingomonadales	Sphingomonadaceae	Sphingobium	0	0	0	0	0	0	0	0	0	0	0	0	0	0	0
d__Bacteria	Proteobacteria	Alphaproteobacteria	Sphingomonadales	Sphingomonadaceae	Sphingomonas	0	0	0.0635189	0	0.185619	0	0	0	0	0	0	0	0	0	0
d__Bacteria	Proteobacteria	Alphaproteobacteria	Sphingomonadales	Sphingomonadaceae	Sphingopyxis	0	0	0	0	0.0390778	0	0	0	0	0	0	0	0	0	0
d__Bacteria	Proteobacteria	Gammaproteobacteria	Burkholderiales	Alcaligenaceae	Achromobacter	0	0	0.127038	0	0	0	0	0	0	0	0	0	0	0	0
d__Bacteria	Proteobacteria	Gammaproteobacteria	Burkholderiales	Alcaligenaceae	Alcaligenes	0.945614	0.155407	0.945727	0.407213	0	0	0	0	0	0	0	0	0	0	0
d__Bacteria	Proteobacteria	Gammaproteobacteria	Burkholderiales	Comamonadaceae	Comamonas	5.13944	0.137124	4.72863	0.310258	0	0	0	0	0	0	0	0	0	0	0
d__Bacteria	Proteobacteria	Gammaproteobacteria	Burkholderiales	Hydrogenophilaceae	Tepidiphilus	0	0	0	0	0	0	0	0	0	0	0	0	0	0	0
d__Bacteria	Proteobacteria	Gammaproteobacteria	Burkholderiales	Oxalobacteraceae	Massilia	0	0	0	0	0	0	0	0	0	0	0	0	0	0	0
d__Bacteria	Proteobacteria	Gammaproteobacteria	Enterobacterales	Budviciaceae	Pragia	0.117534	0.210257	0.677535	0	0.752247	11.356	11.2017	7.65976	1.76744	14.9323	3.29262	2.61208	2.1597	0.562023	4.86596
d__Bacteria	Proteobacteria	Gammaproteobacteria	Enterobacterales	Enterobacteriaceae	Klebsiella	0	0	0	0	0.615475	0	0	0	0	0.249465	0	0	0	0	0
d__Bacteria	Proteobacteria	Gammaproteobacteria	Enterobacterales	Enterobacteriaceae	Pseudocitrobacter	0	0	0	0	3.24345	0	0	0	0	0	0	0	0	0	0
d__Bacteria	Proteobacteria	Gammaproteobacteria	Enterobacterales	Enterobacteriaceae	Shimwellia	0.192328	0.246823	0.148211	0.252085	0.361469	3.53754	0.464763	0.305013	0.651163	0	6.9425	1.21928	0.67458	3.40782	1.05886
d__Bacteria	Proteobacteria	Gammaproteobacteria	Enterobacterales	Erwiniaceae	Pantoea	0	0	0	0	0	0	0	0	0	0	0	0	0	0	0
d__Bacteria	Proteobacteria	Gammaproteobacteria	Enterobacterales	Morganellaceae	Morganella	1.07383	0	0	0	0	0.980599	0	0	0	0	0.386231	0	0	0	0
d__Bacteria	Proteobacteria	Gammaproteobacteria	Enterobacterales	Morganellaceae	Proteus	21.108	11.8018	0	0	0	13.7811	0	0	0	0	4.71684	0	0	0	0
d__Bacteria	Proteobacteria	Gammaproteobacteria	Pseudomonadales	Cellvibrionaceae	Cellvibrio	0	0	0	0	0	0	0	0	0	0	0	0	0	0	0
d__Bacteria	Proteobacteria	Gammaproteobacteria	Pseudomonadales	Moraxellaceae	Acinetobacter	2.54835	0.219398	6.09076	0.303794	0.263775	0	0	0	0	0	0	0	0	0	0
d__Bacteria	Proteobacteria	Gammaproteobacteria	Pseudomonadales	Moraxellaceae	Cavicella	0.934929	0	0	0	0	0	0	0	0	0	0	0	0	0	0
d__Bacteria	Proteobacteria	Gammaproteobacteria	Pseudomonadales	Moraxellaceae	Enhydrobacter	0	0	0	0	0	0	0	0	0	0	0	0	0	0	0
d__Bacteria	Proteobacteria	Gammaproteobacteria	Pseudomonadales	Pseudomonadaceae	Pseudomonas	0.790683	0.182832	0.465806	0.0775645	0.0781555	11.8146	4.68083	1.17578	0.403101	2.165	9.54473	4.49728	1.44329	0.673536	1.9974
d__Bacteria	Proteobacteria	Gammaproteobacteria	Xanthomonadales	Xanthomonadaceae	Luteimonas	0	0	0	0	0.205158	0	0	0	0	0	0	0	0	0	0
d__Bacteria	Proteobacteria	Gammaproteobacteria	Xanthomonadales	Xanthomonadaceae	Pseudoxanthomonas	0	0	0	0	0.283314	0	0	0	0	0	0	0	0	0	0
d__Bacteria	Proteobacteria	Gammaproteobacteria	Xanthomonadales	Xanthomonadaceae	Stenotrophomonas	0.641094	0	0.176442	0.0581734	0	0	0	0	0	0	0	0	0	0	0
d__Bacteria	Verrucomicrobiota	Lentisphaeria	Victivallales	Victivallaceae	Victivallis	0	0.137124	0.0494036	0	0	0	0.0474248	0.0295174	0.0664452	0	0.391059	0.0984806	0.0836689	0.0936705	0.129951
d__Bacteria	Verrucomicrobiota	Verrucomicrobiae	Chthoniobacterales	Terrimicrobiaceae	Terrimicrobium	0	0	0	0	0.332161	0	0	0	0	0.302922	0	0	0	0	0
d__Bacteria	Verrucomicrobiota	Verrucomicrobiae	Verrucomicrobiales	Akkermansiaceae	Akkermansia	0	0.548496	0.218787	0	0.224697	0.105441	0	0.57067	0	0.311832	0	0	0.146421	0	1.15031
d__Bacteria	Verrucomicrobiota	Verrucomicrobiae	Verrucomicrobiales	Rubritaleaceae	Luteolibacter	0	0	0	0	0	0	0	0	0	0	0	0	0	0	0
d__Bacteria	Verrucomicrobiota	Verrucomicrobiae	Verrucomicrobiales	Verrucomicrobiaceae	Verrucomicrobium	0	0	0	0	0.615475	0	0	0	0	0	0	0	0	0	0
d__Bacteria	Verrucomicrobiota	Verrucomicrobiae	Verrucomicrobiales	Verrucomicrobiaceae	uncultured	0	0	0	0	0.166081	0	0	0	0	0	0	0	0	0	0

## Sheet: Male phylum_ave
Average relative abundance table of male in phylum levels
Kingdom	Phylum	Foregut	Midgut	Hindgut
d__Bacteria	Actinobacteriota	16.8526	0.220475	0.70466
d__Bacteria	Bacteroidota	26.7024	40.4565	40.2535
d__Bacteria	Bdellovibrionota	0	0	0
d__Bacteria	Campylobacterota	0.027046	0.00700932	0
d__Bacteria	Cyanobacteria	0.0394725	0.0541629	0.106719
d__Bacteria	Deferribacterota	0.0109646	0	0.00993953
d__Bacteria	Desulfobacterota	5.08903	3.84493	2.26307
d__Bacteria	Firmicutes	36.0889	40.3265	45.544
d__Bacteria	Fusobacteriota	0.00438584	0	0
d__Bacteria	Patescibacteria	0.0584778	0	0
d__Bacteria	Planctomycetota	0.00584778	0	0
d__Bacteria	Proteobacteria	14.2956	13.925	10.3423
d__Bacteria	Verrucomicrobiota	0.800415	1.161	0.775806

## Sheet: Male_family_ave
Average relative abundance table of male in family levels
Kingdom	Phylum	Class	Order	Family	Foregut	Midgut	Hindgut
d__Bacteria	Actinobacteriota	Actinobacteria	Bifidobacteriales	Bifidobacteriaceae	0.0124265	0.00191163	0
d__Bacteria	Actinobacteriota	Actinobacteria	Corynebacteriales	Corynebacteriaceae	1.23973	0	0.0889326
d__Bacteria	Actinobacteriota	Actinobacteria	Corynebacteriales	Dietziaceae	7.63647	0.0356838	0.108289
d__Bacteria	Actinobacteriota	Actinobacteria	Corynebacteriales	Nocardiaceae	0.193708	0	0
d__Bacteria	Actinobacteriota	Actinobacteria	Corynebacteriales	Tsukamurellaceae	0.0233911	0	0
d__Bacteria	Actinobacteriota	Actinobacteria	Micrococcales	Brevibacteriaceae	5.42893	0.133177	0.313357
d__Bacteria	Actinobacteriota	Actinobacteria	Micrococcales	Cellulomonadaceae	0	0	0.0214485
d__Bacteria	Actinobacteriota	Actinobacteria	Micrococcales	Dermabacteraceae	1.05845	0.0114698	0.0198791
d__Bacteria	Actinobacteriota	Actinobacteria	Micrococcales	Microbacteriaceae	0.0131575	0	0
d__Bacteria	Actinobacteriota	Actinobacteria	Micrococcales	Micrococcaceae	0.949534	0.00764653	0.00889326
d__Bacteria	Actinobacteriota	Actinobacteria	Micrococcales	Ruaniaceae	0.0175433	0	0
d__Bacteria	Actinobacteriota	Actinobacteria	Pseudonocardiales	Pseudonocardiaceae	0.0285079	0	0
d__Bacteria	Actinobacteriota	Actinobacteria	Streptomycetales	Streptomycetaceae	0.204672	0.00191163	0
d__Bacteria	Actinobacteriota	Coriobacteriia	Coriobacteriales	Coriobacteriales_Incertae_Sedis	0.0116956	0.0286745	0.143862
d__Bacteria	Bacteroidota	Bacteroidia	Bacteroidales	Bacteroidaceae	4.23233	12.0382	8.00917
d__Bacteria	Bacteroidota	Bacteroidia	Bacteroidales	Dysgonomonadaceae	0.569428	4.1081	3.7744
d__Bacteria	Bacteroidota	Bacteroidia	Bacteroidales	Marinifilaceae	0.948072	0.731518	0.887757
d__Bacteria	Bacteroidota	Bacteroidia	Bacteroidales	Muribaculaceae	8.62182	4.97853	0.294001
d__Bacteria	Bacteroidota	Bacteroidia	Bacteroidales	Paludibacteraceae	0.0511681	0.105777	1.12003
d__Bacteria	Bacteroidota	Bacteroidia	Bacteroidales	Porphyromonadaceae	0.00365486	0	0
d__Bacteria	Bacteroidota	Bacteroidia	Bacteroidales	Prevotellaceae	2.21704	1.28844	0.0941639
d__Bacteria	Bacteroidota	Bacteroidia	Bacteroidales	Rikenellaceae	5.05321	5.06328	7.29404
d__Bacteria	Bacteroidota	Bacteroidia	Bacteroidales	Tannerellaceae	3.59712	11.552	12.856
d__Bacteria	Bacteroidota	Bacteroidia	Chitinophagales	Chitinophagaceae	0.124996	0	0
d__Bacteria	Bacteroidota	Bacteroidia	Cytophagales	Cytophagaceae	0.372065	0	0
d__Bacteria	Bacteroidota	Bacteroidia	Cytophagales	Spirosomaceae	0.0146195	0	0
d__Bacteria	Bacteroidota	Bacteroidia	Flavobacteriales	Flavobacteriaceae	0.0979504	0	0
d__Bacteria	Bacteroidota	Bacteroidia	Flavobacteriales	Weeksellaceae	0.668109	0.00446047	3.7901
d__Bacteria	Bacteroidota	Bacteroidia	Sphingobacteriales	Sphingobacteriaceae	0.080407	0	0
d__Bacteria	Bdellovibrionota	Bdellovibrionia	Bacteriovoracales	Bacteriovoracaceae	0	0	0
d__Bacteria	Campylobacterota	Campylobacteria	Campylobacterales	Helicobacteraceae	0.027046	0.00700932	0
d__Bacteria	Deferribacterota	Deferribacteres	Deferribacterales	Deferribacteraceae	0.0109646	0	0.00993953
d__Bacteria	Desulfobacterota	Desulfovibrionia	Desulfovibrionales	Desulfovibrionaceae	5.08903	3.84493	2.26307
d__Bacteria	Firmicutes	Bacilli	Acholeplasmatales	Acholeplasmataceae	0.0862548	0.0503396	0.0015694
d__Bacteria	Firmicutes	Bacilli	Aneurinibacillales	Aneurinibacillaceae	0.0226602	0	0
d__Bacteria	Firmicutes	Bacilli	Bacillales	Bacillaceae	0.992661	0	0.0047082
d__Bacteria	Firmicutes	Bacilli	Bacillales	Planococcaceae	0.0599398	0	0
d__Bacteria	Firmicutes	Bacilli	Brevibacillales	Brevibacillaceae	0.0124265	0	0
d__Bacteria	Firmicutes	Bacilli	Erysipelotrichales	Erysipelatoclostridiaceae	0.224409	1.65866	0.965703
d__Bacteria	Firmicutes	Bacilli	Erysipelotrichales	Erysipelotrichaceae	1.88956	1.17693	0.177865
d__Bacteria	Firmicutes	Bacilli	Lactobacillales	Enterococcaceae	2.07231	7.96322	4.28341
d__Bacteria	Firmicutes	Bacilli	Lactobacillales	Lactobacillaceae	3.92898	0.00509768	0.00784699
d__Bacteria	Firmicutes	Bacilli	Lactobacillales	Listeriaceae	0.0321628	0	0
d__Bacteria	Firmicutes	Bacilli	Lactobacillales	Streptococcaceae	5.46987	0.081563	0.101488
d__Bacteria	Firmicutes	Bacilli	Paenibacillales	Paenibacillaceae	0	0	0
d__Bacteria	Firmicutes	Bacilli	Staphylococcales	Staphylococcaceae	8.05971	0.314782	2.00151
d__Bacteria	Firmicutes	Clostridia	Christensenellales	Christensenellaceae	0.0197363	0.0943072	1.21576
d__Bacteria	Firmicutes	Clostridia	Clostridiales	Clostridiaceae	0.0102336	0	0
d__Bacteria	Firmicutes	Clostridia	Eubacteriales	Anaerofustaceae	0	0.0280373	0.0753311
d__Bacteria	Firmicutes	Clostridia	Lachnospirales	Defluviitaleaceae	0.258764	0.612359	0.906066
d__Bacteria	Firmicutes	Clostridia	Lachnospirales	Lachnospiraceae	7.8141	16.1858	14.3694
d__Bacteria	Firmicutes	Clostridia	Oscillospirales	Butyricicoccaceae	0.237566	0.735341	0.715123
d__Bacteria	Firmicutes	Clostridia	Oscillospirales	Oscillospiraceae	2.80109	1.82242	1.05254
d__Bacteria	Firmicutes	Clostridia	Oscillospirales	Ruminococcaceae	1.35449	8.14801	14.1549
d__Bacteria	Firmicutes	Clostridia	Oscillospirales	UCG-010	0.00365486	0.00191163	0
d__Bacteria	Firmicutes	Clostridia	Oscillospirales	[Clostridium]_methylpentosum_group	0.00877167	0	0.563414
d__Bacteria	Firmicutes	Clostridia	Oscillospirales	[Eubacterium]_coprostanoligenes_group	0.0665185	0.19881	0.717215
d__Bacteria	Firmicutes	Clostridia	Peptococcales	Peptococcaceae	0.0884477	0.0771025	0.629852
d__Bacteria	Firmicutes	Clostridia	Peptostreptococcales-Tissierellales	Anaerovoracaceae	0.0372796	0.212191	1.58457
d__Bacteria	Firmicutes	Clostridia	Peptostreptococcales-Tissierellales	Family_XI	0.00365486	0	0
d__Bacteria	Firmicutes	Clostridia	Peptostreptococcales-Tissierellales	Peptostreptococcaceae	0.320166	0.159303	0.00941639
d__Bacteria	Firmicutes	Negativicutes	Acidaminococcales	Acidaminococcaceae	0.0694424	0.29694	0.480759
d__Bacteria	Firmicutes	Negativicutes	Veillonellales-Selenomonadales	uncultured	0	0.00573489	0.039235
d__Bacteria	Fusobacteriota	Fusobacteriia	Fusobacteriales	Leptotrichiaceae	0.00438584	0	0
d__Bacteria	Patescibacteria	Saccharimonadia	Saccharimonadales	Saccharimonadaceae	0	0	0
d__Bacteria	Planctomycetota	Phycisphaerae	Tepidisphaerales	Tepidisphaeraceae	0.00584778	0	0
d__Bacteria	Proteobacteria	Alphaproteobacteria	Acetobacterales	Acetobacteraceae	0	0.00637211	0
d__Bacteria	Proteobacteria	Alphaproteobacteria	Azospirillales	Azospirillaceae	0.756557	0	0
d__Bacteria	Proteobacteria	Alphaproteobacteria	Caulobacterales	Caulobacteraceae	0.219292	0.0528885	0
d__Bacteria	Proteobacteria	Alphaproteobacteria	Micavibrionales	uncultured	0.00511681	0	0
d__Bacteria	Proteobacteria	Alphaproteobacteria	Rhizobiales	Beijerinckiaceae	0.336247	0.0127442	1.17862
d__Bacteria	Proteobacteria	Alphaproteobacteria	Rhizobiales	Devosiaceae	0.333324	0	0
d__Bacteria	Proteobacteria	Alphaproteobacteria	Rhizobiales	Kaistiaceae	0.00365486	0	0
d__Bacteria	Proteobacteria	Alphaproteobacteria	Rhizobiales	Rhizobiaceae	0.257302	0.0191163	0
d__Bacteria	Proteobacteria	Alphaproteobacteria	Rhodobacterales	Rhodobacteraceae	0.0657876	0	0.0109858
d__Bacteria	Proteobacteria	Alphaproteobacteria	Rhodospirillales	Magnetospirillaceae	0	0.0274001	0.0266798
d__Bacteria	Proteobacteria	Alphaproteobacteria	Rhodospirillales	uncultured	0.0518991	0.0624466	0.0721923
d__Bacteria	Proteobacteria	Alphaproteobacteria	Rickettsiales	Anaplasmataceae	0.860355	0.0535257	0
d__Bacteria	Proteobacteria	Alphaproteobacteria	Sphingomonadales	Sphingomonadaceae	0.143271	0.0146558	0
d__Bacteria	Proteobacteria	Gammaproteobacteria	Burkholderiales	Alcaligenaceae	0.0248531	0	0
d__Bacteria	Proteobacteria	Gammaproteobacteria	Burkholderiales	Comamonadaceae	0.0869858	0	0
d__Bacteria	Proteobacteria	Gammaproteobacteria	Burkholderiales	Hydrogenophilaceae	0	0.0235768	0
d__Bacteria	Proteobacteria	Gammaproteobacteria	Burkholderiales	Nitrosomonadaceae	0.0233911	0.00509768	0.0685304
d__Bacteria	Proteobacteria	Gammaproteobacteria	Burkholderiales	Oxalobacteraceae	0.0138885	0.0293117	0.101488
d__Bacteria	Proteobacteria	Gammaproteobacteria	Enterobacterales	Budviciaceae	6.26663	13.0386	5.04091
d__Bacteria	Proteobacteria	Gammaproteobacteria	Enterobacterales	Enterobacteriaceae	2.1264	0.106414	2.6481
d__Bacteria	Proteobacteria	Gammaproteobacteria	Enterobacterales	Erwiniaceae	0.0299699	0	0
d__Bacteria	Proteobacteria	Gammaproteobacteria	Enterobacterales	Morganellaceae	0.245607	0	0
d__Bacteria	Proteobacteria	Gammaproteobacteria	Pseudomonadales	Cellvibrionaceae	0.149118	0	0
d__Bacteria	Proteobacteria	Gammaproteobacteria	Pseudomonadales	Moraxellaceae	1.77919	0.166949	0
d__Bacteria	Proteobacteria	Gammaproteobacteria	Pseudomonadales	Pseudomonadaceae	0.447355	0.26954	0.997091
d__Bacteria	Proteobacteria	Gammaproteobacteria	Xanthomonadales	Xanthomonadaceae	0.0518991	0	0
d__Bacteria	Verrucomicrobiota	Lentisphaeria	Victivallales	Victivallaceae	0.0175433	0.0853862	0.126075
d__Bacteria	Verrucomicrobiota	Verrucomicrobiae	Chthoniobacterales	Terrimicrobiaceae	0	0	0
d__Bacteria	Verrucomicrobiota	Verrucomicrobiae	Verrucomicrobiales	Akkermansiaceae	0.569428	1.07561	0.649731
d__Bacteria	Verrucomicrobiota	Verrucomicrobiae	Verrucomicrobiales	Rubritaleaceae	0.182743	0	0
d__Bacteria	Verrucomicrobiota	Verrucomicrobiae	Verrucomicrobiales	Verrucomicrobiaceae	0.0307009	0	0

## Sheet: Male_genus_ave
Average relative abundance table of male in genus levels
Kingdom	Phylum	Class	Order	Family	Genus	Foregut	Midgut	Hindgut
d__Bacteria	Actinobacteriota	Actinobacteria	Bifidobacteriales	Bifidobacteriaceae	Bifidobacterium	0.0124265	0.00191163	0
d__Bacteria	Actinobacteriota	Actinobacteria	Corynebacteriales	Corynebacteriaceae	Corynebacterium	1.23973	0	0.0889326
d__Bacteria	Actinobacteriota	Actinobacteria	Corynebacteriales	Dietziaceae	Dietzia	7.63647	0.0356838	0.108289
d__Bacteria	Actinobacteriota	Actinobacteria	Corynebacteriales	Nocardiaceae	Gordonia	0.193708	0	0
d__Bacteria	Actinobacteriota	Actinobacteria	Corynebacteriales	Tsukamurellaceae	Tsukamurella	0.0233911	0	0
d__Bacteria	Actinobacteriota	Actinobacteria	Micrococcales	Brevibacteriaceae	Brevibacterium	5.42893	0.133177	0.313357
d__Bacteria	Actinobacteriota	Actinobacteria	Micrococcales	Dermabacteraceae	Brachybacterium	1.05845	0.0114698	0.0198791
d__Bacteria	Actinobacteriota	Actinobacteria	Micrococcales	Microbacteriaceae	Curtobacterium	0.0131575	0	0
d__Bacteria	Actinobacteriota	Actinobacteria	Micrococcales	Micrococcaceae	Kocuria	0.940762	0.00764653	0.0062776
d__Bacteria	Actinobacteriota	Actinobacteria	Micrococcales	Ruaniaceae	Ruania	0.0175433	0	0
d__Bacteria	Actinobacteriota	Actinobacteria	Pseudonocardiales	Pseudonocardiaceae	Pseudonocardia	0.0285079	0	0
d__Bacteria	Actinobacteriota	Actinobacteria	Streptomycetales	Streptomycetaceae	Streptomyces	0.204672	0.00191163	0
d__Bacteria	Actinobacteriota	Coriobacteriia	Coriobacteriales	Coriobacteriales_Incertae_Sedis	Raoultibacter	0.0116956	0.0286745	0.143862
d__Bacteria	Bacteroidota	Bacteroidia	Bacteroidales	Bacteroidaceae	Bacteroides	4.23233	12.0382	8.00917
d__Bacteria	Bacteroidota	Bacteroidia	Bacteroidales	Dysgonomonadaceae	Dysgonomonas	0.569428	4.1081	3.7744
d__Bacteria	Bacteroidota	Bacteroidia	Bacteroidales	Marinifilaceae	Butyricimonas	0.0950265	0.0567117	0
d__Bacteria	Bacteroidota	Bacteroidia	Bacteroidales	Marinifilaceae	Odoribacter	0.810649	0.481094	0.38398
d__Bacteria	Bacteroidota	Bacteroidia	Bacteroidales	Paludibacteraceae	uncultured	0.0511681	0.105777	1.12003
d__Bacteria	Bacteroidota	Bacteroidia	Bacteroidales	Porphyromonadaceae	Porphyromonas	0.00365486	0	0
d__Bacteria	Bacteroidota	Bacteroidia	Bacteroidales	Prevotellaceae	Alloprevotella	2.21704	1.28844	0.0941639
d__Bacteria	Bacteroidota	Bacteroidia	Bacteroidales	Rikenellaceae	Alistipes	1.38008	2.394	5.63728
d__Bacteria	Bacteroidota	Bacteroidia	Bacteroidales	Rikenellaceae	Rikenella	0.219292	0.72196	1.51238
d__Bacteria	Bacteroidota	Bacteroidia	Bacteroidales	Rikenellaceae	Rikenellaceae_RC9_gut_group	3.45385	1.94732	0.144385
d__Bacteria	Bacteroidota	Bacteroidia	Bacteroidales	Tannerellaceae	Parabacteroides	3.59712	11.552	12.8508
d__Bacteria	Bacteroidota	Bacteroidia	Chitinophagales	Chitinophagaceae	Aurantisolimonas	0.0789451	0	0
d__Bacteria	Bacteroidota	Bacteroidia	Chitinophagales	Chitinophagaceae	Flavihumibacter	0.00511681	0	0
d__Bacteria	Bacteroidota	Bacteroidia	Chitinophagales	Chitinophagaceae	Taibaiella	0	0	0
d__Bacteria	Bacteroidota	Bacteroidia	Cytophagales	Cytophagaceae	Sporocytophaga	0.372065	0	0
d__Bacteria	Bacteroidota	Bacteroidia	Cytophagales	Spirosomaceae	Dyadobacter	0.0146195	0	0
d__Bacteria	Bacteroidota	Bacteroidia	Cytophagales	Spirosomaceae	Persicitalea	0	0	0
d__Bacteria	Bacteroidota	Bacteroidia	Flavobacteriales	Flavobacteriaceae	Flavobacterium	0.0979504	0	0
d__Bacteria	Bacteroidota	Bacteroidia	Flavobacteriales	Weeksellaceae	Apibacter	0.143271	0	3.7901
d__Bacteria	Bacteroidota	Bacteroidia	Flavobacteriales	Weeksellaceae	Chryseobacterium	0.103067	0.00446047	0
d__Bacteria	Bacteroidota	Bacteroidia	Flavobacteriales	Weeksellaceae	Cloacibacterium	0.0131575	0	0
d__Bacteria	Bacteroidota	Bacteroidia	Flavobacteriales	Weeksellaceae	Empedobacter	0.205403	0	0
d__Bacteria	Bacteroidota	Bacteroidia	Flavobacteriales	Weeksellaceae	Moheibacter	0.181281	0	0
d__Bacteria	Bacteroidota	Bacteroidia	Flavobacteriales	Weeksellaceae	uncultured	0.0219292	0	0
d__Bacteria	Bacteroidota	Bacteroidia	Sphingobacteriales	Sphingobacteriaceae	Nubsella	0.0328938	0	0
d__Bacteria	Bacteroidota	Bacteroidia	Sphingobacteriales	Sphingobacteriaceae	Pseudopedobacter	0.00877167	0	0
d__Bacteria	Bacteroidota	Bacteroidia	Sphingobacteriales	Sphingobacteriaceae	Sphingobacterium	0.0387416	0	0
d__Bacteria	Bdellovibrionota	Bdellovibrionia	Bacteriovoracales	Bacteriovoracaceae	Peredibacter	0	0	0
d__Bacteria	Campylobacterota	Campylobacteria	Campylobacterales	Helicobacteraceae	Helicobacter	0.027046	0.00700932	0
d__Bacteria	Deferribacterota	Deferribacteres	Deferribacterales	Deferribacteraceae	Mucispirillum	0.0109646	0	0.00993953
d__Bacteria	Desulfobacterota	Desulfovibrionia	Desulfovibrionales	Desulfovibrionaceae	Desulfovibrio	0.05263	0.465801	1.48204
d__Bacteria	Desulfobacterota	Desulfovibrionia	Desulfovibrionales	Desulfovibrionaceae	uncultured	5.0364	3.37913	0.781037
d__Bacteria	Firmicutes	Bacilli	Acholeplasmatales	Acholeplasmataceae	Anaeroplasma	0.0862548	0.0503396	0.0015694
d__Bacteria	Firmicutes	Bacilli	Aneurinibacillales	Aneurinibacillaceae	Aneurinibacillus	0.0226602	0	0
d__Bacteria	Firmicutes	Bacilli	Bacillales	Bacillaceae	Bacillus	0.914447	0	0
d__Bacteria	Firmicutes	Bacilli	Bacillales	Bacillaceae	Geobacillus	0	0	0
d__Bacteria	Firmicutes	Bacilli	Bacillales	Bacillaceae	Pseudogracilibacillus	0.0380106	0	0.0047082
d__Bacteria	Firmicutes	Bacilli	Bacillales	Bacillaceae	Virgibacillus	0.0402035	0	0
d__Bacteria	Firmicutes	Bacilli	Bacillales	Planococcaceae	Kurthia	0.0599398	0	0
d__Bacteria	Firmicutes	Bacilli	Bacillales	Planococcaceae	Lysinibacillus	0	0	0
d__Bacteria	Firmicutes	Bacilli	Brevibacillales	Brevibacillaceae	Brevibacillus	0.0124265	0	0
d__Bacteria	Firmicutes	Bacilli	Erysipelotrichales	Erysipelatoclostridiaceae	Erysipelatoclostridium	0.224409	1.65866	0.965703
d__Bacteria	Firmicutes	Bacilli	Erysipelotrichales	Erysipelotrichaceae	Breznakia	0	0.00764653	0.0136015
d__Bacteria	Firmicutes	Bacilli	Erysipelotrichales	Erysipelotrichaceae	Turicibacter	1.88737	1.16928	0.0643454
d__Bacteria	Firmicutes	Bacilli	Erysipelotrichales	Erysipelotrichaceae	ZOR0006	0.00219292	0	0.0831781
d__Bacteria	Firmicutes	Bacilli	Lactobacillales	Enterococcaceae	Enterococcus	2.07231	7.96322	4.28341
d__Bacteria	Firmicutes	Bacilli	Lactobacillales	Lactobacillaceae	Lactobacillus	1.19587	0	0.00366193
d__Bacteria	Firmicutes	Bacilli	Lactobacillales	Lactobacillaceae	Leuconostoc	0.21783	0	0
d__Bacteria	Firmicutes	Bacilli	Lactobacillales	Lactobacillaceae	Ligilactobacillus	0.441508	0	0
d__Bacteria	Firmicutes	Bacilli	Lactobacillales	Lactobacillaceae	Limosilactobacillus	0.484635	0	0
d__Bacteria	Firmicutes	Bacilli	Lactobacillales	Lactobacillaceae	Pediococcus	0.0109646	0	0
d__Bacteria	Firmicutes	Bacilli	Lactobacillales	Lactobacillaceae	Weissella	1.57817	0.00509768	0.00418506
d__Bacteria	Firmicutes	Bacilli	Lactobacillales	Listeriaceae	Listeria	0.0321628	0	0
d__Bacteria	Firmicutes	Bacilli	Lactobacillales	Streptococcaceae	Lactococcus	0.381568	0	0.0183097
d__Bacteria	Firmicutes	Bacilli	Lactobacillales	Streptococcaceae	Streptococcus	5.0883	0.081563	0.0831781
d__Bacteria	Firmicutes	Bacilli	Paenibacillales	Paenibacillaceae	Paenibacillus	0	0	0
d__Bacteria	Firmicutes	Bacilli	Staphylococcales	Staphylococcaceae	Macrococcus	0.0204672	0	0
d__Bacteria	Firmicutes	Bacilli	Staphylococcales	Staphylococcaceae	Staphylococcus	8.03924	0.314782	2.00151
d__Bacteria	Firmicutes	Clostridia	Christensenellales	Christensenellaceae	Christensenellaceae_R-7_group	0.00292389	0.0267628	0.283015
d__Bacteria	Firmicutes	Clostridia	Christensenellales	Christensenellaceae	uncultured	0	0.00446047	0.0653916
d__Bacteria	Firmicutes	Clostridia	Clostridiales	Clostridiaceae	Clostridium_sensu_stricto_1	0.0102336	0	0
d__Bacteria	Firmicutes	Clostridia	Eubacteriales	Anaerofustaceae	Anaerofustis	0	0.0280373	0.0753311
d__Bacteria	Firmicutes	Clostridia	Lachnospirales	Defluviitaleaceae	Defluviitaleaceae_UCG-011	0.258764	0.612359	0.906066
d__Bacteria	Firmicutes	Clostridia	Lachnospirales	Lachnospiraceae	Acetatifactor	0.0233911	0.0223024	0
d__Bacteria	Firmicutes	Clostridia	Lachnospirales	Lachnospiraceae	Blautia	0.123534	0.0573489	0
d__Bacteria	Firmicutes	Clostridia	Lachnospirales	Lachnospiraceae	Catenibacillus	0.118418	0.211554	0.907636
d__Bacteria	Firmicutes	Clostridia	Lachnospirales	Lachnospiraceae	Herbinix	0.00657876	0	0
d__Bacteria	Firmicutes	Clostridia	Lachnospirales	Lachnospiraceae	Lachnoclostridium	0.0657876	0.584322	0.401243
d__Bacteria	Firmicutes	Clostridia	Lachnospirales	Lachnospiraceae	Lachnospiraceae_NK4A136_group	5.31563	3.01847	0.177342
d__Bacteria	Firmicutes	Clostridia	Lachnospirales	Lachnospiraceae	Lachnospiraceae_UCG-004	0	0.00127442	0
d__Bacteria	Firmicutes	Clostridia	Lachnospirales	Lachnospiraceae	Lachnospiraceae_UCG-010	0	0.0477908	0.0214485
d__Bacteria	Firmicutes	Clostridia	Lachnospirales	Lachnospiraceae	Tuzzerella	0.317973	0.173958	0.104103
d__Bacteria	Firmicutes	Clostridia	Lachnospirales	Lachnospiraceae	Tyzzerella	0.0913716	4.3719	2.73023
d__Bacteria	Firmicutes	Clostridia	Lachnospirales	Lachnospiraceae	[Eubacterium]_oxidoreducens_group	0	0.0567117	0
d__Bacteria	Firmicutes	Clostridia	Lachnospirales	Lachnospiraceae	uncultured	0.0197363	0	0
d__Bacteria	Firmicutes	Clostridia	Oscillospirales	Butyricicoccaceae	Butyricicoccus	0.0138885	0	0
d__Bacteria	Firmicutes	Clostridia	Oscillospirales	Butyricicoccaceae	UCG-009	0.00511681	0.0114698	0.146477
d__Bacteria	Firmicutes	Clostridia	Oscillospirales	NA	Hydrogenoanaerobacterium	0.00584778	0.0108326	0.429492
d__Bacteria	Firmicutes	Clostridia	Oscillospirales	Oscillospiraceae	Colidextribacter	0.39838	0.249149	0
d__Bacteria	Firmicutes	Clostridia	Oscillospirales	Oscillospiraceae	Intestinimonas	0.0365486	0.00637211	0
d__Bacteria	Firmicutes	Clostridia	Oscillospirales	Oscillospiraceae	NK4A214_group	0	0.0114698	0.0303417
d__Bacteria	Firmicutes	Clostridia	Oscillospirales	Oscillospiraceae	Oscillibacter	0.660799	0.372131	0.0120321
d__Bacteria	Firmicutes	Clostridia	Oscillospirales	Oscillospiraceae	uncultured	1.15348	0.706666	0.0476051
d__Bacteria	Firmicutes	Clostridia	Oscillospirales	Ruminococcaceae	Anaerotruncus	0.0672495	0.0375954	0
d__Bacteria	Firmicutes	Clostridia	Oscillospirales	Ruminococcaceae	Candidatus_Soleaferrea	0.286541	3.91693	5.96476
d__Bacteria	Firmicutes	Clostridia	Oscillospirales	Ruminococcaceae	Incertae_Sedis	0.0643256	0.509131	1.51342
d__Bacteria	Firmicutes	Clostridia	Oscillospirales	Ruminococcaceae	Paludicola	0.175433	0.938611	1.29894
d__Bacteria	Firmicutes	Clostridia	Oscillospirales	Ruminococcaceae	uncultured	0.758019	2.74574	5.21616
d__Bacteria	Firmicutes	Clostridia	Peptococcales	Peptococcaceae	uncultured	0.0884477	0.0771025	0.629852
d__Bacteria	Firmicutes	Clostridia	Peptostreptococcales-Tissierellales	Anaerovoracaceae	Anaerovorax	0.0226602	0.154205	0.54929
d__Bacteria	Firmicutes	Clostridia	Peptostreptococcales-Tissierellales	Anaerovoracaceae	[Eubacterium]_brachy_group	0	0.0305861	0.274122
d__Bacteria	Firmicutes	Clostridia	Peptostreptococcales-Tissierellales	Family_XI	Finegoldia	0.00365486	0	0
d__Bacteria	Firmicutes	Clostridia	Peptostreptococcales-Tissierellales	Peptostreptococcaceae	Romboutsia	0.320166	0.159303	0.00941639
d__Bacteria	Firmicutes	Negativicutes	Acidaminococcales	Acidaminococcaceae	uncultured	0.0694424	0.29694	0.480759
d__Bacteria	Fusobacteriota	Fusobacteriia	Fusobacteriales	Leptotrichiaceae	Streptobacillus	0.00438584	0	0
d__Bacteria	Patescibacteria	Saccharimonadia	Saccharimonadales	Saccharimonadaceae	TM7a	0	0	0
d__Bacteria	Planctomycetota	Phycisphaerae	Tepidisphaerales	Tepidisphaeraceae	Tepidisphaera	0.00584778	0	0
d__Bacteria	Proteobacteria	Alphaproteobacteria	Acetobacterales	Acetobacteraceae	Roseomonas	0	0.00637211	0
d__Bacteria	Proteobacteria	Alphaproteobacteria	Azospirillales	Azospirillaceae	Azospirillum	0.0942955	0	0
d__Bacteria	Proteobacteria	Alphaproteobacteria	Azospirillales	Azospirillaceae	Niveispirillum	0.662261	0	0
d__Bacteria	Proteobacteria	Alphaproteobacteria	Caulobacterales	Caulobacteraceae	Asticcacaulis	0.027046	0	0
d__Bacteria	Proteobacteria	Alphaproteobacteria	Caulobacterales	Caulobacteraceae	Brevundimonas	0.192246	0.0528885	0
d__Bacteria	Proteobacteria	Alphaproteobacteria	Rhizobiales	Beijerinckiaceae	Bosea	0.0321628	0	0
d__Bacteria	Proteobacteria	Alphaproteobacteria	Rhizobiales	Beijerinckiaceae	Methylobacterium-Methylorubrum	0.0935645	0.0127442	0
d__Bacteria	Proteobacteria	Alphaproteobacteria	Rhizobiales	Devosiaceae	Devosia	0.333324	0	0
d__Bacteria	Proteobacteria	Alphaproteobacteria	Rhizobiales	Kaistiaceae	Kaistia	0.00365486	0	0
d__Bacteria	Proteobacteria	Alphaproteobacteria	Rhizobiales	Rhizobiaceae	Allorhizobium-Neorhizobium-Pararhizobium-Rhizobium	0.144733	0	0
d__Bacteria	Proteobacteria	Alphaproteobacteria	Rhizobiales	Rhizobiaceae	Aureimonas	0	0.0191163	0
d__Bacteria	Proteobacteria	Alphaproteobacteria	Rhizobiales	Rhizobiaceae	Pseudochrobactrum	0	0	0
d__Bacteria	Proteobacteria	Alphaproteobacteria	Rhizobiales	Rhizobiaceae	Shinella	0.0738283	0	0
d__Bacteria	Proteobacteria	Alphaproteobacteria	Rhodobacterales	Rhodobacteraceae	Paracoccus	0.0657876	0	0.0109858
d__Bacteria	Proteobacteria	Alphaproteobacteria	Rickettsiales	Anaplasmataceae	Wolbachia	0.860355	0.0535257	0
d__Bacteria	Proteobacteria	Alphaproteobacteria	Sphingomonadales	Sphingomonadaceae	Sphingobium	0.0248531	0.0146558	0
d__Bacteria	Proteobacteria	Alphaproteobacteria	Sphingomonadales	Sphingomonadaceae	Sphingomonas	0.118418	0	0
d__Bacteria	Proteobacteria	Alphaproteobacteria	Sphingomonadales	Sphingomonadaceae	Sphingopyxis	0	0	0
d__Bacteria	Proteobacteria	Gammaproteobacteria	Burkholderiales	Alcaligenaceae	Achromobacter	0.0248531	0	0
d__Bacteria	Proteobacteria	Gammaproteobacteria	Burkholderiales	Alcaligenaceae	Alcaligenes	0	0	0
d__Bacteria	Proteobacteria	Gammaproteobacteria	Burkholderiales	Comamonadaceae	Comamonas	0.0869858	0	0
d__Bacteria	Proteobacteria	Gammaproteobacteria	Burkholderiales	Hydrogenophilaceae	Tepidiphilus	0	0.0235768	0
d__Bacteria	Proteobacteria	Gammaproteobacteria	Burkholderiales	Oxalobacteraceae	Massilia	0.00877167	0	0
d__Bacteria	Proteobacteria	Gammaproteobacteria	Enterobacterales	Budviciaceae	Pragia	6.26663	13.0386	5.04091
d__Bacteria	Proteobacteria	Gammaproteobacteria	Enterobacterales	Enterobacteriaceae	Klebsiella	0.419578	0	0
d__Bacteria	Proteobacteria	Gammaproteobacteria	Enterobacterales	Enterobacteriaceae	Pseudocitrobacter	0.159352	0	0
d__Bacteria	Proteobacteria	Gammaproteobacteria	Enterobacterales	Enterobacteriaceae	Shimwellia	1.41224	0.0911211	2.14694
d__Bacteria	Proteobacteria	Gammaproteobacteria	Enterobacterales	Erwiniaceae	Pantoea	0.0299699	0	0
d__Bacteria	Proteobacteria	Gammaproteobacteria	Enterobacterales	Morganellaceae	Morganella	0.0643256	0	0
d__Bacteria	Proteobacteria	Gammaproteobacteria	Enterobacterales	Morganellaceae	Proteus	0.181281	0	0
d__Bacteria	Proteobacteria	Gammaproteobacteria	Pseudomonadales	Cellvibrionaceae	Cellvibrio	0.149118	0	0
d__Bacteria	Proteobacteria	Gammaproteobacteria	Pseudomonadales	Moraxellaceae	Acinetobacter	1.47218	0.0172047	0
d__Bacteria	Proteobacteria	Gammaproteobacteria	Pseudomonadales	Moraxellaceae	Cavicella	0	0	0
d__Bacteria	Proteobacteria	Gammaproteobacteria	Pseudomonadales	Moraxellaceae	Enhydrobacter	0.307009	0.149744	0
d__Bacteria	Proteobacteria	Gammaproteobacteria	Pseudomonadales	Pseudomonadaceae	Pseudomonas	0.447355	0.26954	0.997091
d__Bacteria	Proteobacteria	Gammaproteobacteria	Xanthomonadales	Xanthomonadaceae	Luteimonas	0	0	0
d__Bacteria	Proteobacteria	Gammaproteobacteria	Xanthomonadales	Xanthomonadaceae	Pseudoxanthomonas	0.0475132	0	0
d__Bacteria	Proteobacteria	Gammaproteobacteria	Xanthomonadales	Xanthomonadaceae	Stenotrophomonas	0.00438584	0	0
d__Bacteria	Verrucomicrobiota	Lentisphaeria	Victivallales	Victivallaceae	Victivallis	0.0175433	0.0853862	0.126075
d__Bacteria	Verrucomicrobiota	Verrucomicrobiae	Chthoniobacterales	Terrimicrobiaceae	Terrimicrobium	0	0	0
d__Bacteria	Verrucomicrobiota	Verrucomicrobiae	Verrucomicrobiales	Akkermansiaceae	Akkermansia	0.569428	1.07561	0.649731
d__Bacteria	Verrucomicrobiota	Verrucomicrobiae	Verrucomicrobiales	Rubritaleaceae	Luteolibacter	0.182743	0	0
d__Bacteria	Verrucomicrobiota	Verrucomicrobiae	Verrucomicrobiales	Verrucomicrobiaceae	Verrucomicrobium	0.025584	0	0
d__Bacteria	Verrucomicrobiota	Verrucomicrobiae	Verrucomicrobiales	Verrucomicrobiaceae	uncultured	0.00511681	0	0

## Sheet: Female_phylum_ave
Average relative abundance table of female in phylum levels
Kingdom	Phylum	Foregut	Midgut	Hindgut
d__Bacteria	Actinobacteriota	14.9656	0.503292	0.27502
d__Bacteria	Bacteroidota	11.0955	28.1142	41.2128
d__Bacteria	Bdellovibrionota	0.270375	0	0
d__Bacteria	Campylobacterota	0	0.010618	0
d__Bacteria	Cyanobacteria	0	0.136972	0.210817
d__Bacteria	Deferribacterota	0	0	0.00574955
d__Bacteria	Desulfobacterota	0.209972	0.972606	1.98743
d__Bacteria	Firmicutes	54.6273	44.7144	42.9443
d__Bacteria	Fusobacteriota	0	0	0
d__Bacteria	Patescibacteria	0.0201343	0.00637078	0
d__Bacteria	Planctomycetota	0.0632793	0	0
d__Bacteria	Proteobacteria	18.3884	25.2909	12.9422
d__Bacteria	Verrucomicrobiota	0.359542	0.250584	0.414926

[truncated: 2 more sheets: Female_family_ave, Female_genus_ave]
