# Supplementary material for: Spatial and Sexual Divergence of Gut Bacterial Communities in Field Cricket Teleogryllus occipitalis (Orthoptera: Gryllidae)
Source: Microb Ecol. 2023 Jul 21;86(4):2627–41. doi: 10.1007/s00248-023-02265-z (PMC10640434; doi:10.1007/s00248-023-02265-z)
Supplement: Supplementary file 12 — Weighted and unweighted UniFrac raw data and PERMANOVA test results. (XLSX 62 kb) [file 248_2023_2265_MOESM8_ESM.xlsx]

## Sheet: Male weighted unifraq
Male weighed unifraq rawdata
samples	PC1	PC2	PC3	PC4	PC5	PC6	PC7	PC8	PC9	PC10	PC11	PC12	PC13	PC14	PC15	PC16	PC17	PC18	PC19	PC20	PC21	PC22	PC23	PC24	PC25	PC26	PC27	PC28	PC29	PC30	PC31	PC32	PC33	PC34	PC35	PC36	PC37	PC38	PC39	PC40	PC41	PC42
Foregut-1	-0.158614	-0.207573	0.0260205	0.035503	-0.0594217	0.0072413	0.0125309	0.0040633	0.00916075	0.00336109	-0.0186903	0.00426344	0.00434639	-0.00969845	0.00856727	-0.0021044	0.00966018	0.00836179	0.00399724	0.00970358	0.0078081	0.00686288	-0.0127359	0.0121036	0.00211087	-0.00248852	-0.00122822	-0.000457714	0.002636	0	0	0	0	0	0	0	0	0	0	0	0	0
Foregut-2	0.0662977	-0.152733	-0.0122029	-0.0271829	0.0935362	-0.0203617	0.0123708	0.00425058	0.0021037	0.00141079	0.0308326	0.0137854	-0.00699068	-0.000961641	-0.0323207	0.00944559	-0.0235603	-0.0242374	-0.0151356	0.0180897	-0.00545303	-0.00135648	-0.00845541	-0.00616178	0.0039543	0.0038303	0.00348332	0.00121157	0.000222419	0	0	0	0	0	0	0	0	0	0	0	0	0
Foregut-3	0.158995	0.00286917	-0.237383	-0.0914034	-0.0419763	0.157888	-0.00747767	0.0115226	0.00217735	-0.0289115	0.0126277	-0.00207333	-0.00565107	0.0066567	-0.00100253	0.00182986	-0.00122777	0.00023613	-0.000154953	-0.00349642	-0.00257259	-0.00362368	-0.00130264	0.00135159	-0.000255407	0.000473883	0.000330639	0.000303317	-0.000214985	0	0	0	0	0	0	0	0	0	0	0	0	0
Foregut-4	0.0714493	-0.193789	-0.00413758	-0.0270051	0.105101	-0.0108528	-0.000436502	-0.0423602	0.00629714	-0.00657347	0.00265897	-0.0168577	0.0159418	0.00783465	0.00877104	-0.0023919	0.0220934	0.00998495	0.00424493	-0.0100621	0.00088931	0.00132725	0.00616866	0.00690414	-0.00039936	-0.00295122	-0.00193801	-0.00100124	-0.000108851	0	0	0	0	0	0	0	0	0	0	0	0	0
Foregut-5	-0.143342	-0.239325	0.0277992	0.0188314	-0.0493458	0.0540681	-0.0138216	0.0327599	-0.0118237	-0.00228689	-0.0214028	-0.00633548	-0.0137177	0.00190523	0.00152359	-0.0117955	-0.00927674	-0.00931885	-0.00662232	-0.00608636	-0.00468964	0.00968611	0.00654931	-0.00260064	0.00136591	0.00172104	0.000628279	-0.00094397	0.000413976	0	0	0	0	0	0	0	0	0	0	0	0	0
Foregut-6	0.38999	0.0132655	0.0981999	-0.0333798	-0.048646	-0.00281182	-0.00885756	-0.0201988	0.0483096	0.00244325	0.0199989	-0.0450741	0.021575	0.031286	-0.0261124	0.00456159	-0.0108785	0.00322757	-0.0110118	-0.000678985	0.00243867	0.00442431	-0.00355546	0.00492937	-0.00204677	0.00363986	0.00313756	0.000541538	0.000113419	0	0	0	0	0	0	0	0	0	0	0	0	0
Foregut-7	0.0744371	-0.0110433	0.0316274	-0.110398	0.136801	-0.0595091	-0.0573641	0.0160275	0.012716	0.0111107	-0.0277233	-0.0128389	-0.0030864	-0.0150169	0.00180054	-0.000412693	-0.00279927	-0.00588577	-0.00395541	-0.00576725	0.0062909	0.00285321	-0.00393847	-0.00378718	-0.00346467	0.0046499	-0.00058974	4.32041e-05	4.11458e-05	0	0	0	0	0	0	0	0	0	0	0	0	0
Foregut-8	0.334943	0.0236094	0.0396859	0.0948519	-0.0509061	0.0495316	-0.0674865	-0.0671745	-0.00961795	-0.00176973	-0.0089164	0.0345869	-0.00924438	-0.0167248	-0.0020074	0.023783	-0.0183958	-0.0114961	-0.00917501	0.000442131	-0.00123419	0.000413715	-0.00377324	-0.00195305	0.00508411	0.00453052	0.00159032	0.000861198	0.000385395	0	0	0	0	0	0	0	0	0	0	0	0	0
Foregut-9	0.341104	-0.0146678	0.0539329	0.00347407	0.0332427	0.0299464	-0.0841911	-0.0600284	0.00171192	-0.0244248	0.00705634	0.0199024	-0.00166755	0.00804373	0.0257776	-0.0191868	0.0275613	0.00412543	0.00769326	-0.00277535	-0.00334525	-0.00334773	0.00420517	-0.00640681	-0.00249918	-0.00427166	-0.000813478	-0.000301687	0.000135371	0	0	0	0	0	0	0	0	0	0	0	0	0
Midgut-1	-0.16816	-0.185535	0.0195958	0.0207259	-0.0522679	-0.011685	0.00566013	0.000816931	0.0199544	0.0113058	-0.00909925	0.00600475	0.013406	-0.00468838	0.00876394	0.00276457	0.0050292	0.00674178	0.000597491	-0.0141521	0.0011918	-0.00765651	-0.00325562	-0.0167915	-0.0053395	0.00567313	0.00295825	0.00216038	-0.00295598	0	0	0	0	0	0	0	0	0	0	0	0	0
Midgut-2	0.0655771	0.0181527	-0.176601	0.0182537	-0.0114474	-0.0102446	-0.0156477	0.0135348	0.0275617	-0.00326296	0.0277886	-0.0472042	0.0349256	-0.0338693	0.00361514	0.0185458	0.00511238	0.00453073	0.00851332	0.00300608	0.00979156	0.00439325	-0.00180074	-0.000462254	-0.000473888	0.00373278	-0.00156104	-0.000890239	-0.000723938	0	0	0	0	0	0	0	0	0	0	0	0	0
Midgut-3	-0.135445	-0.108098	-0.0599791	0.0144377	-0.0275795	-0.0260283	0.0212062	-0.0402743	-0.021101	-0.014968	0.000410705	-0.00762833	-0.0360551	-8.84683e-05	-0.0249157	-0.00113019	0.00202885	0.0194788	0.00240271	0.00775716	0.0016262	-0.000219908	0.0110105	-0.00483976	-0.0014084	-0.00108716	0.00479525	-0.00089161	0.00103648	0	0	0	0	0	0	0	0	0	0	0	0	0
Midgut-4	0.0450179	0.00746768	-0.0220326	0.0279169	-0.0467626	-0.100339	-0.0418162	0.0339173	-0.0505418	-0.0186224	0.0532881	0.0249408	-0.0108328	-0.00366816	-0.0243531	-0.00282166	0.0225876	0.00336289	-0.0041383	-0.00321299	-0.00778798	-0.00581868	-0.00202111	0.00501474	0.000407995	-0.00380618	-0.0011301	0.00142607	-0.00120321	0	0	0	0	0	0	0	0	0	0	0	0	0
Midgut-5	-0.1566	-0.0832775	0.0026035	-0.00388445	-0.00674058	-0.0109591	0.0128187	-0.0255069	0.00637343	0.0292095	0.046525	0.00227155	0.000452409	0.0281415	0.00781982	0.00930418	-0.0103901	-0.0217311	0.0146238	0.0091011	-0.00544776	-0.0119536	0.00248232	0.0169052	-0.00198565	-0.00444674	-0.00675412	-0.00166915	-0.00106078	0	0	0	0	0	0	0	0	0	0	0	0	0
Midgut-6	-0.171913	0.0339272	0.03172	-0.0336913	-0.0182689	-0.000395897	-0.0594039	0.0196662	-0.0249184	0.0222537	-0.0348347	-0.0106335	0.0261245	-0.00804667	-0.0185023	0.0443285	-0.0103161	-0.00571847	0.00115696	-0.014113	-0.0107683	-0.0011287	0.0146441	0.00793028	-0.00435656	-0.00752053	0.00529718	-0.00237564	-0.000612081	0	0	0	0	0	0	0	0	0	0	0	0	0
Midgut-7	-0.154391	0.0539235	0.0214687	-0.0419719	-0.0184862	-0.00024632	-0.023949	-0.0103696	-0.0114435	0.0113305	0.0103217	-0.0264512	-0.0242208	-0.0259423	-0.000803717	-0.0094545	-0.00597062	0.0103979	-0.000258631	0.0140797	-0.0158314	0.0129205	-0.0132578	-0.00491463	-0.0158289	-0.00238638	-0.00860842	0.00193463	0.00113591	0	0	0	0	0	0	0	0	0	0	0	0	0
Midgut-8	-0.065812	0.0578609	-0.046009	-0.00894296	-0.03072	-0.0780673	0.0378891	-0.0144521	0.0155381	-0.0268426	0.0220009	-0.0154538	-0.0486251	0.0219617	0.024861	0.0212429	0.00940786	-0.020944	-0.00730242	-0.0251491	-0.00574339	0.0140194	-0.000680026	-0.00917929	0.00477946	0.00283307	-0.00224512	-0.00193411	-0.00031647	0	0	0	0	0	0	0	0	0	0	0	0	0
Midgut-9	-0.118816	0.0182448	-0.0144501	-0.010855	-0.0340089	-0.0454811	-0.0345969	0.0339506	-0.0273765	0.0114483	-0.00103614	0.00450133	0.00470679	0.0297706	0.0287294	0.0173623	-0.0140426	0.0181618	0.000691182	-0.00242579	0.0141676	0.00235617	-0.00327371	-0.00764342	-0.00196436	-7.64788e-05	0.00554311	0.00169984	0.00100917	0	0	0	0	0	0	0	0	0	0	0	0	0
Hindgut-1	-0.100486	0.0531571	0.0347397	-0.0154994	-0.00638039	-0.00993231	0.0458515	-0.014246	0.0273053	-0.0445163	-0.0244393	-0.00675036	0.0303076	-0.0159795	0.00853528	0.0147122	0.0177103	-0.0208371	0.0112482	0.0160768	-0.0164015	0.00134638	-0.00374826	-0.00939721	0.00208803	-0.0117557	0.00857996	0.000838878	0.00148347	0	0	0	0	0	0	0	0	0	0	0	0	0
Hindgut-2	-0.0744163	0.0293256	0.0179479	0.024145	0.0395711	-0.0160923	0.031908	-0.0172031	-0.00515131	-0.0144458	0.0498712	0.0257655	0.0430084	-0.0422478	-0.00229032	-0.00928899	-0.00800567	0.0111126	0.000451248	-0.0019486	0.00521777	0.00612264	0.00803156	-0.000945842	0.00631592	0.0038072	0.00377111	-0.00110483	-0.000462233	0	0	0	0	0	0	0	0	0	0	0	0	0
Hindgut-3	-0.0991122	0.0501328	0.0193615	0.0215328	0.021494	0.00928137	0.0230083	-0.0299266	-0.0466797	-0.0290056	0.00233492	0.0201377	0.00295153	-0.0148673	0.0202737	0.0128612	-0.022193	-0.000246667	0.0120482	-0.00297918	0.00862793	0.00333834	-0.00868351	0.00564068	-0.014909	0.00359707	-0.00437901	-0.00262775	1.85427e-05	0	0	0	0	0	0	0	0	0	0	0	0	0
Hindgut-4	-0.149879	0.0279392	0.0278213	0.0416876	0.0425004	0.0470667	0.00291312	0.0333892	-0.00814314	0.0264634	0.0227289	-0.00111841	0.023953	0.0203639	-0.00116479	0.0214132	0.0145955	0.00257513	0.0130231	-0.00304408	0.000545056	-0.0192494	-0.00236478	-0.0143303	0.00149723	0.00342529	-0.00856665	0.00171206	0.00299592	0	0	0	0	0	0	0	0	0	0	0	0	0
Hindgut-5	-0.129798	0.0519795	0.0179703	-0.00580581	0.0201047	0.0361202	0.0110947	0.00311435	-0.00990098	-0.0212482	0.00637758	0.0122031	-0.00623609	0.0179388	-0.0317176	-0.0117903	-0.00771887	-0.0169522	0.0144232	0.00165991	0.0251704	0.0106201	0.0133975	-0.00984749	-0.00561104	-0.00907916	0.00218735	0.00239356	-0.000354857	0	0	0	0	0	0	0	0	0	0	0	0	0
Hindgut-6	-0.154647	0.0612258	0.0526996	0.00495543	0.0212495	0.0500648	0.0077984	-0.0205783	-0.00442197	0.026244	-0.00108243	-0.0178704	-0.0324487	-0.0262652	-0.0137051	0.0204047	0.0188879	0.00342091	-0.0216586	-0.00955114	0.0170134	-0.00107824	-0.00697357	0.00456905	0.0143572	-0.00943718	-0.00627727	0.000906942	0.000488879	0	0	0	0	0	0	0	0	0	0	0	0	0
Hindgut-7	-0.141957	0.0654832	0.0492687	0.0282276	0.0364784	0.0492174	0.0309307	-0.0130495	-0.000353887	0.0178229	0.00279275	-0.0278326	-0.0377886	-0.0160346	-0.00505208	0.00130601	0.00449154	0.0217318	-0.00211423	0.00607889	-0.0149136	-0.0114104	0.0133664	-0.0011623	-0.00448362	0.00701562	0.0054176	0.000791167	-0.00170717	0	0	0	0	0	0	0	0	0	0	0	0	0
Hindgut-8	-0.183688	0.0732074	0.0471267	-0.0155325	0.0100837	0.0274809	-0.00794969	0.0143979	0.0170214	0.00949873	0.0294702	0.00318721	-0.00888878	0.00167826	0.0112746	-0.0215596	0.00456274	-0.00729107	0.00965297	-0.0192515	-0.00298251	0.00645178	-0.00111876	0.0198502	-0.00197307	0.00513348	0.013183	0.00398901	0.00235102	0	0	0	0	0	0	0	0	0	0	0	0	0
Hindgut-9	-0.174291	0.0562958	0.0513639	0.00629842	0.0234142	0.0492334	-0.0025365	0.0128768	0.00709039	0.0166084	0.0154767	3.74767e-06	-0.00746552	0.00984929	0.0168387	-0.0173702	-0.00376672	0.00772819	-0.00854024	0.00526555	0.00536601	-0.00472381	-0.0183516	-0.00400461	0.00276208	-0.00696418	0.012262	-0.00435877	-0.00339286	0	0	0	0	0	0	0	0	0	0	0	0	0

## Sheet: Male unweighted unifraq
Male unweighed unifraq rawdata
samples	PC1	PC2	PC3	PC4	PC5	PC6	PC7	PC8	PC9	PC10	PC11	PC12	PC13	PC14	PC15	PC16	PC17	PC18	PC19	PC20	PC21	PC22	PC23	PC24	PC25	PC26	PC27	PC28	PC29	PC30	PC31	PC32	PC33	PC34	PC35	PC36	PC37	PC38	PC39	PC40	PC41	PC42
Foregut-1	-0.0688522	-0.345747	-0.133429	-0.0876026	-0.0905472	-0.0303001	-0.00700585	0.0925426	-0.0362756	0.00233408	-0.0535606	-0.0801028	-0.034856	-0.0379096	8.99433e-05	-0.0106568	0.0401763	-0.00743954	-0.000766596	0.0599463	-0.0408177	-0.0387319	-0.00150811	-0.0190841	0.00571815	-0.0254265	0.0302186	0.00222965	-0.000503692	0.0179433	0.0115238	0.00701152	0.00767426	-0.00658393	-0.00654684	0	0	0	0	0	0	0
Foregut-2	-0.162439	-0.222229	-0.0455162	-0.00486714	0.0945072	0.0911269	-0.0919292	-0.02191	0.0699039	-0.0404608	-0.0251754	0.029249	0.0183705	0.0149698	-0.0107778	-0.0617665	-0.0544471	0.0366958	-0.0572068	-0.0148885	0.0414951	-0.018215	-0.0244755	-0.0215467	-0.00152237	-0.0382758	-0.0156603	0.0251285	-0.00256278	0.0213394	0.0046412	0.00851257	0.00575655	-0.00328386	0.00238635	0	0	0	0	0	0	0
Foregut-3	-0.222727	-0.0899347	0.0507764	0.176233	0.106477	0.00752435	0.0339385	-0.0714398	0.00463835	-0.130901	-0.0636223	-0.0161566	0.00470096	-0.0207362	0.0369186	-0.0316945	0.00111672	-0.0558027	0.0105803	0.0357009	-0.0611194	0.0314334	-0.000958501	0.0260152	-0.0150653	-0.00411559	-0.000455207	0.0221173	-0.00644196	-0.00664471	0.00356533	-0.00708396	0.00703783	0.00808336	0.00192767	0	0	0	0	0	0	0
Foregut-4	-0.0981874	-0.222728	-0.10287	-0.0252786	0.047239	0.0835003	0.0527724	0.0164988	0.093276	0.0302575	0.0756997	-0.0609777	-0.051042	-0.0162675	0.0984604	-0.0398992	-0.00750819	0.0155671	0.0545995	-0.0340052	-0.00906568	-0.0378834	-0.00419023	-0.0019305	0.00186755	0.03891	0.00384927	-0.00014822	-0.00919105	-0.0204826	0.00376215	0.00260345	-0.0106255	-0.000390669	0.0010714	0	0	0	0	0	0	0
Foregut-5	-0.221359	-0.334737	-0.130758	-0.0857429	-0.0198328	-0.0902233	-0.0675437	0.0376372	-0.00753456	-0.0825728	-0.060415	-0.00898383	0.050951	0.0288804	-0.043358	0.0201237	-0.00197031	0.0106575	-0.0259332	-0.0183445	0.0136958	0.0107279	0.0270104	-0.00220571	-0.00147498	0.0529512	-0.0310731	-0.0254776	-0.00273554	-0.024502	-0.0111222	-0.00648661	0.00416835	0.00167298	-0.00024914	0	0	0	0	0	0	0
Foregut-6	-0.2525	0.13415	0.0915235	-0.0775382	0.0435856	0.0702563	-0.022685	0.0682257	0.0210589	-0.0202477	-0.0118976	-0.0354756	-0.123648	-0.0748657	0.01554	0.112108	-0.0654277	-0.0286932	-0.0120539	-0.0128196	0.0103672	0.0312918	-0.00171175	-0.0211206	-0.0159269	0.00269514	-0.00927497	-0.0038448	-0.0164665	0.00763619	-0.00367525	-0.00297548	0.00461509	0.00403338	-0.00266804	0	0	0	0	0	0	0
Foregut-7	0.0172117	0.119634	0.00241034	-0.163784	0.309586	-0.170069	0.0884673	0.0742558	-0.0170235	0.0422683	0.00826188	0.0298191	-0.00310802	0.051005	0.00927659	-0.00366279	-0.00380591	-0.00641727	-0.0128708	-0.00273724	-0.0165461	-0.011365	0.00557097	-0.00370659	0.00376604	-0.00484951	0.00686656	0.0056285	0.00548567	0.00134044	0.00124693	0.00271308	0.00191108	-0.0023234	-0.000985642	0	0	0	0	0	0	0
Foregut-8	-0.425209	0.206787	-0.0761486	-0.0610606	-0.107592	0.00599995	0.122602	-0.0750161	-0.00112306	-0.00288636	-0.0534377	0.0566873	-0.0276019	0.0211842	0.0428838	-0.00766364	0.0108468	-0.00228521	-0.0602123	-0.0122182	0.0210613	0.0182543	0.0438969	-0.0151353	0.0518138	0.00849016	0.029237	0.0199673	-0.00366721	-0.0044273	0.0119435	0.00227569	-0.00798562	0.00247684	-0.00467338	0	0	0	0	0	0	0
Foregut-9	-0.41866	0.187632	-0.0732894	-0.0769421	-0.0779578	0.00788577	0.0816687	-0.0170102	-0.0122672	-0.0206085	-0.0669168	0.0979794	-0.0632143	0.033712	-0.00156328	-0.027208	0.0156558	0.0117492	0.057253	-0.00844653	-0.00119739	-0.0224941	-0.0387224	0.0145337	-0.0524904	-0.0194348	-0.0214842	-0.0299298	0.00738885	0.00100006	-0.00825045	0.0038035	0.00281284	-0.00612715	0.00375905	0	0	0	0	0	0	0
Midgut-1	-0.00490336	-0.334228	0.0131917	-0.0944892	-0.0765457	-0.0315611	-0.00530019	0.026512	-0.00823091	0.0570689	-0.0158126	0.0186219	0.0198517	0.0481594	-0.0294	0.041273	-0.0299357	-0.0557833	0.0424357	-0.0520578	-0.0136438	0.0523249	-0.0571108	0.0256013	0.0313013	-0.0286555	0.0121427	0.0178298	0.00304729	-0.00501193	0.00386131	-0.00331524	-0.0106777	0.00555832	0.00292697	0	0	0	0	0	0	0
Midgut-2	-0.0856315	-0.0987186	0.136185	0.0467771	0.0565946	0.140102	0.0588692	-0.0294145	-0.0469005	-0.0225497	0.0148262	-0.0920625	-0.0564411	0.144131	-0.0654091	0.00650812	0.0391903	0.0215114	-0.015013	0.0128798	-0.000228206	0.00400676	-0.00657907	-0.0132642	0.0158206	0.00530252	0.0142992	-0.0120275	0.00572549	0.000612408	-0.0175218	-0.0079319	-0.00514101	-0.00696293	0.00488087	0	0	0	0	0	0	0
Midgut-3	0.0342225	-0.263983	0.0461348	-0.0617038	-0.0210848	0.00281568	-0.00330577	-0.00377531	0.0430489	0.0255977	0.0619785	0.0345769	-0.00453299	0.0341235	0.044284	0.00475422	0.00566864	0.022769	0.00354579	0.0793266	0.0582149	0.0415698	0.0390706	0.0308282	-0.0396424	-0.0126929	-0.000235131	-0.00339182	0.00175494	-0.00497794	0.00939043	0.00438514	-0.0116124	0.00104954	-0.00153139	0	0	0	0	0	0	0
Midgut-4	-0.130561	-0.230841	0.165241	0.0585033	-0.00787589	0.0382875	0.0993826	0.0683565	-0.11087	-0.0190482	0.0346882	0.0732598	0.0334914	-0.086544	-0.00624852	0.0215443	-0.0286129	-0.00410226	-0.0408733	0.0153455	0.00754751	-0.0623295	0.000210784	0.0357778	0.0197046	0.00431482	-0.00797911	-0.00708135	0.00895492	-0.00511941	-1.78604e-06	-0.00590961	-0.00675454	-0.000883347	0.00634258	0	0	0	0	0	0	0
Midgut-5	0.108216	-0.198708	-0.0612504	-0.0438151	-0.0105684	-0.0479182	-0.0200963	-0.106765	0.0210662	0.0603456	0.0502318	0.0362317	-0.0454822	-0.0299424	0.00515247	-0.00209483	0.0604879	-0.0568213	-0.0488043	-0.00707515	0.0173394	-0.00306916	-0.0158716	-0.0125266	-0.0139665	0.0103202	-0.00609687	0.00976339	0.00486089	0.0095665	-0.0244095	-0.00371023	0.0175385	0.00479401	0.00499698	0	0	0	0	0	0	0
Midgut-6	0.199037	0.0865296	0.0353679	-0.0622501	-0.0150009	-0.00414439	0.00084482	0.0224407	-0.0754744	-0.00866366	-0.0320245	-0.0429963	0.0125479	-0.0594471	0.0328313	-0.0561099	-0.00434916	0.0409546	0.00507924	-0.00197455	0.033194	0.0332659	-0.0249552	-0.0253824	-0.0192501	-0.00807519	0.0338463	0.0191238	0.0164813	-0.0259024	-0.0198375	-0.00671546	-0.00276114	0.00967453	0.00600764	0	0	0	0	0	0	0
Midgut-7	0.212884	0.0817055	0.0482628	-0.0753805	-0.0214402	-0.0271698	0.00848952	-0.0093458	-0.0581341	-0.0142234	0.0196025	-0.0207068	0.00347356	-0.0272866	0.017769	-0.0570063	0.00110965	-0.0179544	0.0159765	-0.0012401	0.0341227	0.00153911	0.00648222	-0.0260038	0.0255478	-0.0251884	-0.0196763	-0.030465	-0.0406489	0.01193	0.00498063	-0.0268874	-0.00638882	-0.00581347	0.0073035	0	0	0	0	0	0	0
Midgut-8	0.0415682	0.0614747	0.214188	-0.0264167	-0.0688743	-0.100548	-0.0585592	-0.0273284	0.0936475	-0.104744	0.0563293	-0.00263932	0.0105882	0.0370902	0.0449983	0.0244885	-0.000967723	-0.0180141	-0.0106729	-0.00102965	0.00523479	-0.0209439	-0.0344946	-0.0114508	0.0206875	0.00129197	-0.000117546	-0.00318385	0.00552607	-0.00341972	0.0107556	0.0132698	-0.00600895	-0.00506169	0.000809978	0	0	0	0	0	0	0
Midgut-9	0.100761	0.0765893	0.148019	-0.080483	-0.0678041	-0.0180962	-0.0511786	-0.00963348	-0.0233798	-0.0148754	0.0590837	0.00485358	-0.0224109	0.00230687	0.0308476	0.00468928	0.0903908	0.0117638	-0.0409324	-0.0383657	-0.0575995	-0.0124482	0.00201813	0.0149745	-0.0254924	-0.00290819	-0.00945641	0.00948126	-0.00248938	-0.00151251	0.00712433	-0.00133702	0.00371073	0.00173531	0.000781512	0	0	0	0	0	0	0
Hindgut-1	0.165683	0.00700496	-0.042217	0.0620044	0.00670248	0.0464842	0.0265827	0.0317403	-0.0192147	0.0571933	-0.0183781	0.0107499	-0.0218963	-0.027059	-0.0459208	-0.0186382	0.034417	0.0315344	-0.00178992	-0.0239339	-0.0266983	0.0260409	0.00943204	-0.0184072	0.0182948	0.00736153	-0.0435581	0.0182586	-0.0153224	-0.0101843	0.0204879	0.0265579	-4.2142e-05	0.00247712	0.0147	0	0	0	0	0	0	0
Hindgut-2	0.14043	-0.0880009	-0.121418	0.0253358	0.0605495	0.0554667	0.0206854	-0.066884	-0.0497383	0.00475781	0.0383238	0.0212241	0.00131986	-0.0244584	0.0122356	0.0493718	0.0187355	0.0522211	0.0162519	-0.0357815	0.0160295	0.0124992	0.000575506	0.0582839	0.00796473	0.00950178	0.0129818	0.00472153	0.0028985	0.0274719	-0.00289094	-0.00737457	0.0105177	0.00140655	-0.00479196	0	0	0	0	0	0	0
Hindgut-3	0.160099	0.12702	-0.073876	-0.0306214	0.0388827	0.00708296	-0.0342179	-0.0263521	0.0013436	-0.0130144	0.0104096	0.0440122	0.000399332	-0.0344963	0.00113188	0.038635	0.0172091	0.045509	0.0068611	0.0914784	-0.0147008	0.0498362	-0.0393851	0.0106966	0.032437	0.00848395	-0.00303751	-0.00779566	-0.011401	-0.0137475	-0.0016542	0.00886245	0.00311996	-0.0145066	0.00234313	0	0	0	0	0	0	0
Hindgut-4	0.182724	-0.0228554	-0.0996677	0.135886	-0.00178408	0.0259979	0.0251881	0.0104238	0.048584	0.0124551	0.0302735	0.0536956	0.000932645	-0.016301	0.00405101	0.00793561	-0.0255741	0.00991357	-0.0256328	-0.0105271	-0.045677	-0.00350808	0.000672359	-0.0231152	0.00811717	-0.0375579	-0.0139378	-0.0141308	0.0260611	-0.0172524	-0.0179067	-0.00505575	-0.0214966	-0.00393291	-0.00965064	0	0	0	0	0	0	0
Hindgut-5	0.199723	0.0444853	-0.0816737	0.109992	0.023816	0.00453969	0.0349336	-0.028519	0.0285357	0.0256642	0.00925255	0.00684432	-0.0267077	0.00193964	-0.0416684	0.0168128	0.0195091	-0.0551844	0.00906444	0.0223569	0.0392646	-0.0185304	-0.0231175	-0.0351125	0.000492149	0.00155416	-0.00864236	-0.00374308	0.0199698	-0.0234495	0.0351537	-0.0243668	0.0164512	0.00339145	-0.00503886	0	0	0	0	0	0	0
Hindgut-6	0.234593	0.110406	-0.0478701	-0.0385999	-0.0423098	0.0165063	0.00240185	0.0474666	-0.0376755	-0.0571759	0.0125644	0.00508384	0.0244221	-0.000574671	-0.00174905	-0.0192993	-0.0352964	-0.00647779	-0.0109466	-0.0158315	-0.00670514	0.024589	0.00609873	-0.0188967	-0.0463286	0.0355404	0.0131588	0.0254328	0.032107	0.014154	0.0142151	-0.00642464	-0.00748981	-0.014682	0.00670706	0	0	0	0	0	0	0
Hindgut-7	0.22456	0.113902	-0.0862825	-0.0443753	-0.00160806	0.0162853	0.0111422	0.0264841	-0.0231695	-0.0576769	0.0273528	-0.0216639	-0.00995969	0.00589453	-0.0145391	-0.0200454	0.0187861	-0.00667733	-0.00649455	0.0223014	-0.00959872	0.0141928	-0.00274021	-0.012132	0.00653699	0.00267469	-0.0297731	-0.0179429	0.0119389	0.0263985	-0.00730047	0.00830644	-0.021487	0.0273253	-0.00919101	0	0	0	0	0	0	0
Hindgut-8	0.231326	0.126073	-0.0919074	0.0169781	-0.0280049	-0.0450165	0.015434	0.00566809	0.0211921	-0.0978361	0.0105006	-0.0417162	-0.00815551	0.00664746	0.0257983	-0.00739066	-0.0203121	-0.0123364	0.055164	-0.0134318	0.0262489	-0.0177102	0.0321767	0.0317985	0.0466861	-0.0166029	-0.006105	-0.000618135	0.0209831	0.0079796	-0.0100972	0.00836709	0.0181261	0.00102531	0.00819694	0	0	0	0	0	0	0
Hindgut-9	0.206324	0.120384	-0.0618717	-0.0431047	-0.0248349	0.0463757	-0.022926	0.0513989	-0.00964885	-0.0596024	0.0467683	0.00510889	0.00648047	0.0361783	-0.0434225	0.0022846	-0.00661902	0.027192	-0.0115897	-0.0330924	-0.00897194	-0.00730926	0.0316879	0.0278128	-0.0215244	-0.0410932	0.0103616	0.0122786	-0.0306684	-0.0295973	0.00658623	-0.00623526	0.0136203	0.000990412	-0.0100587	0	0	0	0	0	0	0

## Sheet: Female weighted unifraq
Female weighed unifraq rawdata
samples	PC1	PC2	PC3	PC4	PC5	PC6	PC7	PC8	PC9	PC10	PC11	PC12	PC13	PC14	PC15	PC16	PC17	PC18	PC19	PC20	PC21	PC22	PC23	PC24	PC25	PC26	PC27	PC28	PC29	PC30	PC31	PC32	PC33	PC34	PC35	PC36	PC37	PC38	PC39	PC40	PC41	PC42
Foregut-1	0.233292	-0.00901126	-0.099286	0.108272	0.091509	0.00285796	-0.0138498	0.0840016	-0.028553	-0.00717699	-0.0245635	-0.0084411	-0.0160652	-0.007401	0.00585905	-0.0161349	0.00199415	-0.0127768	-0.00111366	0.000157898	-0.00480179	0.00142929	-0.00097879	0.00471247	0.00130732	-0.00262366	0.000467173	-0.00025297	-0.000244969	0	0	0	0	0	0	0	0	0	0	0	0	0
Foregut-2	0.338696	0.000457546	0.0252874	-0.093853	0.0319095	-0.0209559	0.0383633	0.0141481	-0.0108237	-0.0215491	-0.0117815	0.00993112	-0.0267239	0.0179768	0.0144833	0.0192676	-0.0192169	0.032985	0.0111493	0.012065	0.000455967	-0.00301476	0.00250065	0.00469036	0.00711836	-0.00387413	-0.000801173	0.000792339	0.000132991	0	0	0	0	0	0	0	0	0	0	0	0	0
Foregut-3	0.30461	0.0309596	0.0891396	0.167122	-0.0134367	-0.0127011	0.00897474	0.0386066	0.0294116	-0.0225628	-0.000634446	-0.0409959	-0.00297078	0.00819406	-0.005827	-0.00454179	-0.0114635	0.00760819	0.0106357	0.000822791	0.0017537	0.000969372	0.00173608	0.000752706	-0.00211774	-0.00312037	-0.00305225	-0.000456511	-0.000336321	0	0	0	0	0	0	0	0	0	0	0	0	0
Foregut-4	0.410621	-0.0122879	0.0845108	-0.0649674	-0.0522367	0.015271	0.0543723	0.0694519	0.0398437	0.0308524	0.00578029	0.0553531	-0.0149676	-0.0326506	0.00661366	0.00968702	0.0108074	-0.00330348	0.0055604	-0.00454282	0.000102548	0.000701772	0.00519743	-0.00129566	-0.00468438	5.57911e-05	-0.00230451	-0.00116007	-9.56523e-05	0	0	0	0	0	0	0	0	0	0	0	0	0
Foregut-5	0.361138	0.0121574	0.0502026	-0.0560266	-0.049793	0.00427135	0.0724962	-0.0154637	-0.100374	0.0205573	-0.0129761	-0.0341535	0.0349234	0.00256698	-0.00219845	-0.0231274	0.00961631	-0.0119474	-0.00840678	-0.00766891	-1.70449e-05	-0.00206361	-0.00398859	-0.00202127	0.000357151	0.00171616	0.000302629	0.000139442	-0.000231144	0	0	0	0	0	0	0	0	0	0	0	0	0
Midgut-1	0.0815837	0.0448658	-0.140694	0.0164892	-0.0189887	-0.0517143	0.00130874	-0.019278	0.022305	0.0547048	-0.0161843	0.0343171	0.0202578	0.0141707	-0.0223683	-0.0108672	0.00552887	0.0218367	-0.00523483	-0.000102045	-0.00592763	0.012444	-0.00351135	-0.000119783	-0.00128553	-0.00715254	0.000779086	0.000404808	-0.000407315	0	0	0	0	0	0	0	0	0	0	0	0	0
Midgut-2	-0.0970432	0.0465704	-0.0247698	-0.0144627	-0.0135697	-0.0320024	-0.00193197	-0.00417306	0.00888714	-0.0327504	-0.0396726	0.0122931	-0.00273047	0.00754132	-0.0302969	-0.00808174	-0.00260521	0.000881557	0.0209374	-0.0110475	-0.00412639	-0.0183919	-0.0179295	0.00311179	0.00482851	0.00423498	0.00204508	-0.000487318	-0.000197273	0	0	0	0	0	0	0	0	0	0	0	0	0
Midgut-3	-0.0355252	0.00778058	-0.065864	0.00851137	-0.0121015	-0.0432513	0.0254867	-0.0328757	0.0263203	0.00524484	-0.0242239	-0.00411961	0.00263225	-0.021735	0.0258699	-0.0235338	-0.034217	-0.00783912	-0.00663882	-0.0132769	0.00109265	-0.0148374	0.00575776	0.00328173	0.0022136	-0.00766898	-0.00638398	0.00422088	-0.00121415	0	0	0	0	0	0	0	0	0	0	0	0	0
Midgut-4	-0.0867484	0.0399085	-0.0128288	-0.0133717	-0.0392905	-0.0527068	-0.00387269	0.00760681	0.00371645	-0.0382274	-0.024463	0.000680057	0.00140235	-0.00741239	0.0060261	0.00163337	0.0144553	0.00117346	-0.022032	0.0161084	0.0114177	-0.01116	0.00780098	0.00905736	0.000352333	0.00943699	0.00364994	-0.000342302	0.00132791	0	0	0	0	0	0	0	0	0	0	0	0	0
Midgut-5	0.111791	0.0702716	-0.080886	0.0158111	-0.0223939	-0.0394671	-0.00741053	-0.0284391	0.00607383	0.0675856	-0.0132322	-0.00637297	-0.0243037	0.00124281	0.00990749	-0.0156622	0.00637557	-0.022122	0.0125454	0.0174524	0.00928831	-0.00680139	0.00641117	-0.00457223	-0.00177731	0.00374194	0.00439513	-0.0025075	0.0018737	0	0	0	0	0	0	0	0	0	0	0	0	0
Hindgut-1	-0.0498872	0.0602519	-0.0518285	0.0868408	0.080423	0.0285635	0.059784	-0.0166981	0.000881088	0.00972049	-0.0238504	0.0296639	0.0203256	0.0328386	0.00639223	0.0135418	0.00333561	0.00597454	-0.0212316	-0.00275031	-0.00929402	0.00961723	0.00074577	0.00304159	-0.00348341	0.00485501	-0.000743163	0.00039226	0.000732965	0	0	0	0	0	0	0	0	0	0	0	0	0
Hindgut-2	-0.152365	0.0633841	0.0323336	-0.0213226	0.000591446	0.0145251	0.00749055	-0.00311363	0.0290544	-0.0168903	-0.0240638	0.0154151	-0.00205447	0.005497	-0.0402759	-0.0208377	0.00565244	-1.0626e-05	0.00180795	-0.0100886	0.00344477	0.000720294	2.74405e-05	0.000653774	-0.00455714	0.0049786	-0.0101991	-0.00284735	-0.000130104	0	0	0	0	0	0	0	0	0	0	0	0	0
Hindgut-3	-0.171977	0.0516811	0.0278828	-0.0352039	-0.0240008	0.000414213	-0.0312491	0.0235652	0.004928	-0.00646698	0.0198833	0.0002812	0.0197976	0.00313389	0.010065	-0.0314219	-0.0250687	0.00976072	-0.0137695	-0.00194934	-0.0115673	-0.00153804	0.00840885	-0.00873338	0.0117875	-0.00161371	-0.00504536	-0.00313918	0.0031211	0	0	0	0	0	0	0	0	0	0	0	0	0
Hindgut-4	-0.162474	0.0470807	0.0337413	-0.0216337	-0.025595	0.0118713	-0.0194364	0.0244066	0.0123252	-0.0208646	-0.00480053	0.00944188	0.0156044	0.0190409	0.0167231	-0.00246939	0.0148049	-0.0103433	-0.0280195	0.0225454	0.0038326	-0.00197853	0.00436833	0.00447711	-0.00666316	-0.000343862	-0.00639686	0.00133597	-0.00250232	0	0	0	0	0	0	0	0	0	0	0	0	0
Hindgut-5	-0.152156	0.0439034	0.0349009	-0.0174942	-0.0136445	0.0108906	-0.0209717	-0.000665206	-0.015844	0.0141901	-0.0205544	-0.000725083	0.00609311	0.00566497	0.00582283	-0.00201064	0.00481384	-0.00239703	0.0291102	0.0157078	-0.00462757	0.0183348	0.00288872	0.0021926	0.0188801	0.0095857	-0.0057864	0.00165083	-0.00318311	0	0	0	0	0	0	0	0	0	0	0	0	0

## Sheet: Female unweighted unifraq
Female unweighted unifraq rawdata
samples	PC1	PC2	PC3	PC4	PC5	PC6	PC7	PC8	PC9	PC10	PC11	PC12	PC13	PC14	PC15	PC16	PC17	PC18	PC19	PC20	PC21	PC22	PC23	PC24	PC25	PC26	PC27	PC28	PC29	PC30	PC31	PC32	PC33	PC34	PC35	PC36	PC37	PC38	PC39	PC40	PC41	PC42
Foregut-1	-0.435547	0.1353	-0.0660781	0.154563	-0.0638849	-0.143292	-0.0295085	-0.00654579	-0.0558858	0.0537459	0.0847837	-0.0376061	-0.00906241	0.0375624	-0.0159841	-0.0311125	-0.0564377	0.0392418	0.00086178	0.0302148	-0.00487523	-0.0129017	-0.0306715	0.010065	-0.00727994	0.0136895	-0.00997078	0.0277931	-0.0215402	0.00599989	-0.00109508	-0.00927325	-0.00382874	0.00768299	-0.00115564	0	0	0	0	0	0	0
Foregut-2	-0.180243	0.137196	0.0203943	-0.012403	0.0837409	0.0935919	-0.191209	0.0429177	-0.000482176	0.017468	-0.0520745	0.0730433	0.0532294	-0.000494628	0.0283695	-0.0282059	0.060453	-0.0160673	0.0305071	-0.00411254	0.00157882	-0.0178258	-0.010067	0.00654086	0.0197328	0.0182667	0.0194204	-0.00577941	-0.0057636	0.00314617	0.00487416	-0.0129565	-0.0115941	0.0051232	-0.00323533	0	0	0	0	0	0	0
Foregut-3	-0.32348	0.195854	-0.0439624	-0.0132167	-0.00289562	0.060038	-0.139531	-0.0198727	-0.0952584	0.0903165	0.0406477	-0.0604166	0.0180927	0.0189935	0.0456236	-0.00994124	-0.0393488	-0.0474693	-0.0206071	0.00463914	-0.0160124	0.01005	0.0227298	0.0144133	0.0103441	-0.0123702	-0.0135753	-0.0223174	0.0303853	-0.010354	0.00239951	0.00998063	0.0121344	-0.00577586	0.00111237	0	0	0	0	0	0	0
Foregut-4	-0.379665	0.0195004	-0.0098648	0.220995	0.0363701	-0.0852646	-0.0478872	0.0548408	-0.00717986	-0.0296428	0.0442225	0.0018262	-0.00551934	-0.0446071	-0.0469395	0.0419587	0.0740677	0.00836087	0.0360446	-0.0341001	0.0449288	0.0117079	0.0212486	-0.0280721	-0.00816521	-0.0171158	0.0250042	-0.000595761	0.00444999	0.00384509	-0.00355498	0.0132459	-0.00876164	-0.00515015	0.00124136	0	0	0	0	0	0	0
Foregut-5	-0.351308	0.178105	-0.0138227	-0.0954342	-0.0119316	0.0554897	0.119769	-0.00316458	0.110667	0.0301107	0.0338805	-0.0814081	0.178581	-0.0437196	-0.0330218	0.0270009	0.0293968	-0.00622223	-0.00332014	0.0058169	-0.00726053	0.00876408	-0.00904269	-0.000993406	-0.0133249	-0.0101078	-0.00758425	-0.00185453	-0.00150091	0.00808611	-0.00365022	-0.00493143	0.00388244	-0.000275271	0.00222059	0	0	0	0	0	0	0
Midgut-1	0.0129315	-0.147979	0.200845	0.0524554	-0.0380027	0.0254141	0.0586716	0.0358112	-0.0389121	0.0230292	0.0269451	0.0591411	0.0450759	0.015905	0.0182446	-0.0537352	-0.0165612	-0.00752061	0.050625	-0.0104645	-0.00576674	0.0385849	0.0126957	-0.043372	0.00572174	0.0210908	-0.0115133	-0.0013132	-0.00420962	0.0120635	-0.00626369	0.010051	0.0253362	-0.00431669	-0.0170404	0	0	0	0	0	0	0
Midgut-2	0.163128	0.0116226	0.0834597	0.0788024	0.0203856	-0.0530475	0.0201801	-0.038445	0.0181389	0.0494038	-0.0688843	-0.0560333	0.00115018	-0.041483	-0.00118241	-0.0510902	-0.00347239	-0.0174816	-0.0389431	-0.0225041	0.024098	0.0032174	-0.0141154	0.0292709	-0.011498	-0.00493921	0.0171844	-0.0311146	-0.0133121	-0.0153068	-0.015301	0.0194969	-0.000330267	-0.00164801	-0.00600413	0	0	0	0	0	0	0
Midgut-3	0.0733327	-0.151313	0.00480737	-0.0257417	0.0336087	-0.0552289	-0.0343495	-0.192058	-0.035405	0.0148074	-0.0207044	-0.00291329	0.0259982	-0.0223318	-0.00489435	0.0400631	-0.0411894	0.0241883	0.0372416	-0.0168032	-0.0431484	-0.00884487	0.0452208	-0.0376805	-0.0163846	-0.0123573	0.00856218	-0.0150639	-0.00633403	0.00631682	0.00684806	-0.00386181	-0.013	-0.00408754	0.002334	0	0	0	0	0	0	0
Midgut-4	0.121084	-0.013556	0.131133	0.0995976	-0.0166764	-0.0316612	0.00705492	0.0430444	0.0345325	0.08443	-0.116217	-0.0384131	0.0053997	0.0404398	0.0507646	0.0330167	0.0158027	0.0330704	0.00454039	0.00411588	0.0174375	-0.00534278	0.0306554	0.0192148	-0.0145291	-0.0129123	-0.0246812	0.00259637	0.0124796	0.00825007	0.016121	-0.00714351	-0.00108178	0.00746091	0.00354535	0	0	0	0	0	0	0
Midgut-5	-0.0733131	0.0711308	0.171098	-0.103948	-0.0215307	-0.0233015	-0.0467896	-0.0360289	0.0934212	0.0309377	-0.0109259	0.00334653	-0.0579668	-0.0596877	-0.115601	-0.0461225	-0.0274862	0.0661022	0.0232471	0.0121877	-0.0203947	-0.0119539	0.0151503	0.018194	0.0220311	0.0156636	0.0112295	0.000625574	0.0241068	-0.000373716	0.00229388	-0.00804711	0.0064499	0.00524858	-0.00259894	0	0	0	0	0	0	0
Hindgut-1	0.186651	0.0418735	-0.0554454	0.114547	-0.046288	0.0112599	-0.000459532	0.0676592	0.0701452	0.0258432	0.0141926	0.0639094	0.0159663	0.0448084	0.0018739	0.00760919	-0.0438055	-0.00228142	-0.0278526	0.00856423	-0.0337253	0.0026624	0.00595682	-0.0112175	-0.0102599	0.0132091	0.0523325	-0.0428605	-0.0152387	0.0127985	-0.000233844	0.00110295	0.0133949	0.0114808	0.0138871	0	0	0	0	0	0	0
Hindgut-2	0.216834	0.081649	-0.0480569	0.0807835	-0.0119028	-0.0252167	0.0152836	0.00402577	0.0171083	0.00327111	-0.0364338	-0.0431894	-0.0171359	-0.011208	-0.0184521	-0.0227339	-0.0070059	-0.0156964	-0.0311434	-0.0314093	0.00643846	0.0181045	-0.0271566	0.0426343	-0.00500955	0.0276941	-0.00163646	-0.0129654	-0.00523651	0.0187908	0.0167213	-0.0027024	-0.0119782	-0.0164584	-0.00871011	0	0	0	0	0	0	0
Hindgut-3	0.217917	0.0891205	0.00851075	-0.0295908	0.000644618	0.0408872	0.00966433	-0.0702819	-0.0792781	-0.0099695	-0.0368952	-0.0128632	0.0532918	0.0247532	-0.000448107	0.0693241	-0.0215172	0.0194772	0.0137917	0.00740444	0.0242829	-0.0580762	-0.0375562	-0.0181474	-0.0130142	0.017137	0.00963941	0.00508502	-0.00651859	-0.0064859	0.00910848	0.0229809	0.00248518	0.00912284	-0.00509001	0	0	0	0	0	0	0
Hindgut-4	0.207078	0.10292	-0.00718656	0.062618	-0.0541245	-0.0150376	-0.0231533	0.0383754	0.0420784	0.0368375	-0.0653712	0.00467112	0.0105507	0.0227062	0.0497505	0.0500574	0.00371018	0.0268263	0.0010567	0.0124128	-0.0101006	-0.0240264	0.00351444	-0.014577	0.0123548	0.00654483	-0.016884	0.0340221	-0.00702298	0.00251696	-0.0364356	-0.014222	0.00302803	-0.0095968	-0.00186319	0	0	0	0	0	0	0
Hindgut-5	0.176269	0.09751	0.00291386	-0.031681	-0.0117864	0.0441784	-0.0163906	-0.00653545	0.0166758	0.028556	-0.00207252	0.0223898	-0.00612439	0.00802968	-0.0763158	-0.0134819	-0.0150797	-0.108577	0.0289319	0.0325031	0.0112737	-0.0311532	0.042355	0.0184251	-0.0147913	0.0119908	0.00207394	0.0315622	-0.0158296	-0.000434283	-0.0164022	0.0114211	-0.0147257	-0.00395302	0.0016009	0	0	0	0	0	0	0

## Sheet: Permanova of weighted unifraq
The results in pairwise permanova test of weighted unifraq
Group_1	Group_2	Sample_size	Permutations	pseudo_F	p_value	q_value
Foregut_male	Foregut_female	14	999	2.97422	0.057	0.07125
Foregut_male	Midgut_male	18	999	5.20405	0.006	0.015
Foregut_male	Midgut_female	14	999	2.58011	0.064	0.0738462
Foregut_male	Hindgut_male	18	999	9.62569	0.001	0.005
Foregut_male	Hindgut_female	14	999	5.26764	0.01	0.01875
Foregut_female	Midgut_male	14	999	20.9756	0.001	0.005
Foregut_female	Midgut_female	10	999	12.3911	0.012	0.02
Foregut_female	Hindgut_male	14	999	42.2429	0.002	0.006
Foregut_female	Hindgut_female	10	999	23.788	0.008	0.0171429
Midgut_male	Midgut_female	14	999	2.22332	0.09	0.0964286
Midgut_male	Hindgut_male	18	999	4.6106	0.002	0.006
Midgut_female	Hindgut_male	14	999	10.3583	0.001	0.005
Midgut_male	Hindgut_female	14	999	2.08959	0.052	0.0709091
Midgut_female	Hindgut_female	10	999	4.80633	0.027	0.0405
Hindgut_male	Hindgut_female	14	999	0.963968	0.423	0.423

## Sheet: Permanova of unweighted unifraq
The results in pairwise permanova test of unweighted unifraq
Group_1	Group_2	Sample_size	Permutations	pseudo_F	p_value	q_value
Foregut_male	Foregut_female	14	999	2.08959	0.037	0.0426923
Foregut_male	Midgut_male	18	999	3.51237	0.002	0.005
Foregut_male	Midgut_female	14	999	2.98009	0.01	0.0136364
Foregut_male	Hindgut_male	18	999	9.1471	0.001	0.005
Foregut_male	Hindgut_female	14	999	5.91513	0.001	0.005
Foregut_female	Midgut_male	14	999	7.96423	0.002	0.005
Foregut_female	Midgut_female	10	999	6.86372	0.008	0.012
Foregut_female	Hindgut_male	14	999	18.1424	0.002	0.005
Foregut_female	Hindgut_female	10	999	12.0521	0.006	0.01
Midgut_male	Midgut_female	14	999	0.776069	0.599	0.599
Midgut_male	Hindgut_male	18	999	5.4895	0.001	0.005
Midgut_female	Hindgut_male	14	999	5.83972	0.003	0.00642857
Midgut_male	Hindgut_female	14	999	3.44531	0.015	0.01875
Midgut_female	Hindgut_female	10	999	3.26773	0.005	0.009375
Hindgut_male	Hindgut_female	14	999	1.22177	0.227	0.243214
