# Supplementary material for: Spatial and Sexual Divergence of Gut Bacterial Communities in Field Cricket Teleogryllus occipitalis (Orthoptera: Gryllidae)
Source: Microb Ecol. 2023 Jul 21;86(4):2627–41. doi: 10.1007/s00248-023-02265-z (PMC10640434; doi:10.1007/s00248-023-02265-z)
Supplement: Supplementary file 13 — Results of differential relative abundance analysis in DESeq2. (XLSX 25 kb) [file 248_2023_2265_MOESM9_ESM.xlsx]

## Sheet: Male phylum
Male differential bacteria between Midgut and Hindgut in phylum level by DESeq2
No significant difference in phylum level

## Sheet: Male family
Male differential bacteria between Midgut and Hindgut in family level by DESeq2
Kingdom	Phylum	Class	Order	Family	baseMean	log2FoldChange	lfcSE	stat	pvalue	padj
d__Bacteria	Firmicutes	Bacilli	Erysipelotrichales	Erysipelotrichaceae	148.726	3.55053	1.12983	8.10114	0.00442374	0.0189015
d__Bacteria	Proteobacteria	Gammaproteobacteria	Enterobacterales	Budviciaceae	2247.28	2.44447	0.502647	21.2735	3.98202e-06	6.2385e-05
d__Bacteria	Firmicutes	Bacilli	Erysipelotrichales	Erysipelatoclostridiaceae	310.365	1.907	0.606411	9.25089	0.00235381	0.0138286
d__Bacteria	Firmicutes	Bacilli	Lactobacillales	Enterococcaceae	1487.66	1.90556	0.560298	10.8137	0.00100754	0.00676489
d__Bacteria	Bacteroidota	Bacteroidia	Bacteroidales	Bacteroidaceae	2243.83	1.52803	0.362863	16.9634	3.81079e-05	0.000447768
d__Bacteria	Firmicutes	Clostridia	Lachnospirales	Lachnospiraceae	3144.51	1.02612	0.351993	8.3253	0.00390967	0.0186387
d__Bacteria	Bacteroidota	Bacteroidia	Bacteroidales	Paludibacteraceae	95.9063	-2.75307	0.933518	7.67963	0.00558476	0.0218736
d__Bacteria	Proteobacteria	Gammaproteobacteria	Enterobacterales	Enterobacteriaceae	196.807	-3.8074	0.927701	13.5635	0.00023063	0.00216792
d__Bacteria	Proteobacteria	Alphaproteobacteria	Rhizobiales	Beijerinckiaceae	79.2795	-5.29791	1.26075	12.6487	0.000375819	0.00294392
d__Bacteria	Actinobacteriota	Actinobacteria	Corynebacteriales	Corynebacteriaceae	5.93012	-5.41235	1.79837	8.29946	0.00396568	0.0186387
d__Bacteria	Firmicutes	Clostridia	Oscillospirales	[Clostridium]_methylpentosum_group	41.224	-8.20875	1.19382	34.9127	3.44827e-09	8.10343e-08
d__Bacteria	Bacteroidota	Bacteroidia	Flavobacteriales	Weeksellaceae	270.938	-8.71532	0.935658	59.0744	1.51818e-14	7.13544e-13

## Sheet: Male genus
Male differential bacteria between Midgut and Hindgut in genus level by DESeq2
Kingdom	Phylum	Class	Order	Family	Genus	baseMean	log2FoldChange	lfcSE	stat	pvalue	padj
d__Bacteria	Desulfobacterota	Desulfovibrionia	Desulfovibrionales	Desulfovibrionaceae	uncultured	386.694	2.43415	0.655143	12.4403	0.000420163	0.0048695
d__Bacteria	Proteobacteria	Gammaproteobacteria	Enterobacterales	Budviciaceae	Pragia	2241.02	2.20746	0.542901	15.1366	0.000100003	0.00176673
d__Bacteria	Firmicutes	Bacilli	Erysipelotrichales	Erysipelatoclostridiaceae	Erysipelatoclostridium	327.657	1.7276	0.661751	6.44472	0.0111283	0.0453692
d__Bacteria	Firmicutes	Bacilli	Lactobacillales	Enterococcaceae	Enterococcus	1328.42	1.42832	0.534656	6.86321	0.00879882	0.0388615
d__Bacteria	Bacteroidota	Bacteroidia	Bacteroidales	Bacteroidaceae	Bacteroides	2274.76	1.27078	0.425471	8.64609	0.00327764	0.0193017
d__Bacteria	Firmicutes	Clostridia	Peptococcales	Peptococcaceae	uncultured	55.0253	-2.74863	0.957194	7.32108	0.00681504	0.0328361
d__Bacteria	Bacteroidota	Bacteroidia	Bacteroidales	Paludibacteraceae	uncultured	101.993	-2.99874	0.941388	8.77415	0.0030553	0.0193017
d__Bacteria	Firmicutes	Clostridia	Christensenellales	Christensenellaceae	uncultured	5.65421	-3.40237	1.08946	9.26518	0.00233551	0.0193017
d__Bacteria	Firmicutes	Clostridia	Oscillospirales	Butyricicoccaceae	UCG-009	13.3535	-3.72535	1.24912	7.68425	0.00557049	0.0295236
d__Bacteria	Proteobacteria	Gammaproteobacteria	Enterobacterales	Enterobacteriaceae	Shimwellia	189.424	-4.24359	1.0652	12.2737	0.000459387	0.0048695
d__Bacteria	Firmicutes	Clostridia	Oscillospirales	NA	Hydrogenoanaerobacterium	35.5982	-4.91255	1.08528	15.9673	6.44468e-05	0.00170784
d__Bacteria	Actinobacteriota	Actinobacteria	Corynebacteriales	Corynebacteriaceae	Corynebacterium	7.14428	-5.86221	1.82417	8.90851	0.00283845	0.0193017
d__Bacteria	Bacteroidota	Bacteroidia	Flavobacteriales	Weeksellaceae	Apibacter	299.542	-11.2521	0.834601	176.317	3.08709e-40	1.63616e-38

## Sheet: Female phylum
Female differential bacteria between Midgut and Hindgut in phylum level by DESeq2
Kingdom	Phylum	baseMean	log2FoldChange	lfcSE	stat	pvalue	padj
d__Bacteria	Proteobacteria	4101.78	1.47679	0.473396	9.33529	0.00224782	0.0224782

## Sheet: Female family
Female differential bacteria between Midgut and Hindgut in family level by DESeq2
Kingdom	Phylum	Class	Order	Family	baseMean	log2FoldChange	lfcSE	stat	pvalue	padj
d__Bacteria	Bacteroidota	Bacteroidia	Bacteroidales	Muribaculaceae	91.0478	8.25434	2.09461	9.27561	0.00232226	0.031266
d__Bacteria	Bacteroidota	Bacteroidia	Bacteroidales	Prevotellaceae	38.0796	5.58641	1.74156	7.33588	0.00675916	0.0463486
d__Bacteria	Firmicutes	Bacilli	Lactobacillales	Enterococcaceae	2048.4	2.37681	0.681562	10.9964	0.000912898	0.0219095
d__Bacteria	Proteobacteria	Gammaproteobacteria	Enterobacterales	Budviciaceae	1345.89	2.2663	0.795322	7.40274	0.00651247	0.0463486
d__Bacteria	Bacteroidota	Bacteroidia	Bacteroidales	Paludibacteraceae	72.9076	-4.36563	1.34846	8.15473	0.0042949	0.0412311
d__Bacteria	Proteobacteria	Gammaproteobacteria	Burkholderiales	Oxalobacteraceae	8.46715	-6.19352	1.88875	9.06499	0.0026055	0.031266
d__Bacteria	Bacteroidota	Bacteroidia	Flavobacteriales	Weeksellaceae	194.32	-10.7135	1.53485	30.9318	2.6725e-08	1.2828e-06

## Sheet: Female genus
Female differential bacteria between Midgut and Hindgut in genus level by DESeq2
Kingdom	Phylum	Class	Order	Family	Genus	baseMean	log2FoldChange	lfcSE	stat	pvalue	padj
d__Bacteria	Firmicutes	Bacilli	Lactobacillales	Enterococcaceae	Enterococcus	1841.17	2.09926	0.603416	11.1702	0.000831202	0.0236893
d__Bacteria	Firmicutes	Clostridia	Oscillospirales	NA	Hydrogenoanaerobacterium	25.0291	-4.71856	1.36913	9.57128	0.00197645	0.0375525
d__Bacteria	Bacteroidota	Bacteroidia	Flavobacteriales	Weeksellaceae	Apibacter	217.149	-10.9279	1.57806	29.5089	5.56613e-08	3.17269e-06

## Sheet: Midgut phylum between sex
Midgut differential bacteria between sex in phylum level by DESeq2
No significant difference in phylum level

## Sheet: Midgut family between sex
Midgut differential bacteria between sex in family level by DESeq2
Kingdom	Phylum	Class	Order	Family	baseMean	log2FoldChange	lfcSE	stat	pvalue	padj
d__Bacteria	Firmicutes	Bacilli	Staphylococcales	Staphylococcaceae	78.5596	9.15874	1.62572	17.965	2.25008e-05	0.00087753

## Sheet: Midgut genus between sex
Midgut differential bacteria between sex in genus level by DESeq2
No significant difference in genus level

## Sheet: Hindgut phylum between sex
Hindgut differential bacteria between sex in phylum level by DESeq2
No significant difference in phylum level

[truncated: 2 more sheets: Hindgut family between sex, Hindgut genus between sex]
