# Supplementary material for: Spatial and Sexual Divergence of Gut Bacterial Communities in Field Cricket Teleogryllus occipitalis (Orthoptera: Gryllidae)
Source: Microb Ecol. 2023 Jul 21;86(4):2627–41. doi: 10.1007/s00248-023-02265-z (PMC10640434; doi:10.1007/s00248-023-02265-z)
Supplement: Supplementary file 14 — Results of differential relative abundance analysis in ALDEx2. (XLSX 26 kb) [file 248_2023_2265_MOESM10_ESM.xlsx]

## Sheet: Male phylum
Male differential bacteria between Midgut and Hindgut in phylum level by ALDEx2
No significant difference in phylum level

## Sheet: Male family
Male differential bacteria between Midgut and Hindgut in family level by ALDEx2
Kingdom	Phylum	Class	Order	Family	rab.all	rab.win.Hindgut	rab.win.Midgut	diff.btw	diff.win	effect	overlap	we.ep	we.eBH	wi.ep	wi.eBH
d__Bacteria	Proteobacteria	Gammaproteobacteria	Enterobacterales	Budviciaceae	6.13872	5.39619	8.5976	2.96362	1.87657	1.46084	0.0987871	0.00217852	0.0145103	0.00292382	0.0141203
d__Bacteria	Firmicutes	Bacilli	Lactobacillales	Enterococcaceae	6.12672	5.29068	7.18693	2.66628	2.0228	1.30474	0.0347231	0.00134867	0.0109406	0.000360577	0.00333421
d__Bacteria	Bacteroidota	Bacteroidia	Bacteroidales	Bacteroidaceae	6.92743	6.14021	8.47818	2.50571	1.34377	1.88664	0.0346629	0.000147525	0.00216125	0.000369897	0.00346324
d__Bacteria	Firmicutes	Bacilli	Erysipelotrichales	Erysipelatoclostridiaceae	3.28541	2.89745	5.04286	2.08922	2.27138	0.865026	0.166667	0.0136374	0.0489927	0.0202187	0.0628226
d__Bacteria	Firmicutes	Clostridia	Lachnospirales	Lachnospiraceae	7.98005	6.90236	8.92278	2.03541	1.09473	1.84917	0.015627	6.29724e-05	0.00133061	0.000165505	0.00238011
d__Bacteria	Bacteroidota	Bacteroidia	Bacteroidales	Tannerellaceae	7.2827	6.93206	8.40496	1.51259	1.1728	1.15109	0.11632	0.00470779	0.0231524	0.00796162	0.0279423
d__Bacteria	Proteobacteria	Gammaproteobacteria	Enterobacterales	Enterobacteriaceae	3.27909	4.43304	1.17494	-3.60284	4.01354	-1.08054	0.0416674	0.00770467	0.0328769	0.000524154	0.00424782
d__Bacteria	Firmicutes	Clostridia	Christensenellales	Christensenellaceae	2.32343	2.90821	-1.16026	-4.56966	4.178	-0.980172	0.135182	0.00829563	0.0338728	0.00638787	0.0243306
d__Bacteria	Firmicutes	Clostridia	Peptostreptococcales-Tissierellales	Anaerovoracaceae	3.24969	3.86196	-1.3756	-4.99255	4.14304	-1.0342	0.114584	0.00883451	0.0355779	0.00490828	0.0201458
d__Bacteria	Firmicutes	Clostridia	Oscillospirales	[Clostridium]_methylpentosum_group	-1.6817	2.38481	-4.75728	-6.69127	3.96624	-1.50922	0.0745238	0.0069057	0.0234333	0.0022814	0.0119691
d__Bacteria	Proteobacteria	Alphaproteobacteria	Rhizobiales	Beijerinckiaceae	0.797314	3.00585	-4.26936	-7.06045	3.95021	-1.70619	0.036396	0.000804705	0.00606821	0.000503586	0.00429656
d__Bacteria	Bacteroidota	Bacteroidia	Flavobacteriales	Weeksellaceae	2.72624	5.08288	-4.27866	-9.28087	3.2759	-2.74353	0.00012183	0.000106758	0.00148366	4.11353e-05	0.00169662

## Sheet: Male genus
Male differential bacteria between Midgut and Hindgut in genus level by ALDEx2
Kingdom	Phylum	Class	Order	Family	Genus	rab.all	rab.win.Hindgut	rab.win.Midgut	diff.btw	diff.win	effect	overlap	we.ep	we.eBH	wi.ep	wi.eBH
d__Bacteria	Desulfobacterota	Desulfovibrionia	Desulfovibrionales	Desulfovibrionaceae	uncultured	4.23081	3.4683	5.59334	2.02736	1.46803	1.36333	0.0434035	0.0017773	0.0220978	0.000688374	0.00683068
d__Bacteria	Bacteroidota	Bacteroidia	Bacteroidales	Bacteroidaceae	Bacteroides	7.56083	7.02067	9.01263	1.9875	1.49889	1.17751	0.138889	0.00556007	0.0404684	0.008005	0.0403782
d__Bacteria	Firmicutes	Clostridia	Christensenellales	Christensenellaceae	uncultured	-1.1804	0.134824	-3.93505	-3.81867	3.05088	-1.10642	0.10052	0.00864432	0.0488465	0.00633902	0.0310271
d__Bacteria	Firmicutes	Clostridia	Christensenellales	Christensenellaceae	Christensenellaceae_R-7_group	1.03704	2.03141	-3.06976	-5.23007	3.71566	-1.20708	0.0954864	0.00520737	0.036447	0.0029505	0.0218178
d__Bacteria	Firmicutes	Clostridia	Oscillospirales	NA	Hydrogenoanaerobacterium	0.504425	2.44756	-3.31943	-5.69255	3.79054	-1.36256	0.0434035	0.00160315	0.0193305	0.000434492	0.00627535
d__Bacteria	Proteobacteria	Gammaproteobacteria	Enterobacterales	Enterobacteriaceae	Shimwellia	3.60533	5.12433	-1.02002	-5.70628	3.83172	-1.4269	0.00866908	0.00218917	0.0237073	6.97372e-05	0.00182858
d__Bacteria	Bacteroidota	Bacteroidia	Flavobacteriales	Weeksellaceae	Apibacter	3.02682	5.91327	-4.50001	-10.3733	2.80263	-3.58954	0.00012183	2.95214e-05	0.00122496	4.11353e-05	0.00165345

## Sheet: Female phylum
Female differential bacteria between Midgut and Hindgut in phylum level by ALDEx2
No significant difference in phylum level

## Sheet: Female family
Female differential bacteria between Midgut and Hindgut in family level by ALDEx2
Kingdom	Phylum	Class	Order	Family	rab.all	rab.win.Hindgut	rab.win.Midgut	diff.btw	diff.win	effect	overlap	we.ep	we.eBH	wi.ep	wi.eBH
d__Bacteria	Bacteroidota	Bacteroidia	Flavobacteriales	Weeksellaceae	0.452512	4.62027	-4.85771	-9.85934	3.12195	-3.1087	0.000219272	0.0010878	0.0291566	0.00793651	0.0827902

## Sheet: Female genus
Female differential bacteria between Midgut and Hindgut in genus level by ALDEx2
Kingdom	Phylum	Class	Order	Family	Genus	rab.all	rab.win.Hindgut	rab.win.Midgut	diff.btw	diff.win	effect	overlap	we.ep	we.eBH	wi.ep	wi.eBH
d__Bacteria	Bacteroidota	Bacteroidia	Flavobacteriales	Weeksellaceae	Apibacter	1.20733	5.32867	-4.49452	-9.93291	3.33034	-2.92016	0.000219272	0.00138922	0.0431016	0.00793651	0.106002

## Sheet: Midgut phylum between sex
Midgut differential bacteria between sex in phylum level by ALDEx2
No significant difference in phylum level

## Sheet: Midgut family between sex
Midgut differential bacteria between sex in family level by ALDEx2
Kingdom	Phylum	Class	Order	Family	rab.all	rab.win.Female	rab.win.Male	diff.btw	diff.win	effect	overlap	we.ep	we.eBH	wi.ep	wi.eBH
d__Bacteria	Proteobacteria	Gammaproteobacteria	Enterobacterales	Enterobacteriaceae	1.73266	7.12341	0.427977	-7.33222	4.17646	-1.80106	0.000219272	0.000552439	0.0230266	0.00101461	0.0447794

## Sheet: Midgut genus between sex
Midgut differential bacteria between sex in genus level by ALDEx2
No significant difference in genus level

## Sheet: Hindgut phylum between sex
Hindgut differential bacteria between sex in phylum level by ALDEx2
No significant difference in phylum level

[truncated: 2 more sheets: Hindgut family between sex, Hindgut genus between sex]
