# Supplementary material for: Spatial and Sexual Divergence of Gut Bacterial Communities in Field Cricket Teleogryllus occipitalis (Orthoptera: Gryllidae)
Source: Microb Ecol. 2023 Jul 21;86(4):2627–41. doi: 10.1007/s00248-023-02265-z (PMC10640434; doi:10.1007/s00248-023-02265-z)
Supplement: Supplementary file 15 — Results of differential relative abundance analysis in ANCOMBC. (XLSX 32 kb) [file 248_2023_2265_MOESM11_ESM.xlsx]

## Sheet: Male phylum
Male differential bacteria between Midgut and Hindgut in phylum level by ANCOMBC
Kingdom	Phylum	lfc	se	W	p_val	q_val	diff_abn
d__Bacteria	Campylobacterota	0.708122	0	1.96343	0	0	TRUE
d__Bacteria	Deferribacterota	-0.329221	0	-0.812922	0	0	TRUE
d__Bacteria	Actinobacteriota	-1.70743	0.60866	-2.80523	0.00502804	0.0452524	TRUE

## Sheet: Male family
Male differential bacteria between Midgut and Hindgut in family level by ANCOMBC
Kingdom	Phylum	Class	Order	Family	lfc	se	W	p_val	q_val	diff_abn
d__Bacteria	Firmicutes	Clostridia	Peptostreptococcales-Tissierellales	Peptostreptococcaceae	2.89149	0.769587	3.75719	0.000171831	0.0087634	TRUE
d__Bacteria	Proteobacteria	Alphaproteobacteria	Rickettsiales	Anaplasmataceae	2.65148	0	4.16416	0	0	TRUE
d__Bacteria	Firmicutes	Bacilli	Acholeplasmatales	Acholeplasmataceae	2.46993	0.564214	4.37765	1.19964e-05	0.000611818	TRUE
d__Bacteria	Proteobacteria	Gammaproteobacteria	Enterobacterales	Budviciaceae	2.02305	0.493867	4.09635	4.19713e-05	0.00214053	TRUE
d__Bacteria	Firmicutes	Bacilli	Lactobacillales	Enterococcaceae	1.96316	0.493574	3.97744	6.96608e-05	0.0035527	TRUE
d__Bacteria	Campylobacterota	Campylobacteria	Campylobacterales	Helicobacteraceae	1.91099	0	5.4625	0	0	TRUE
d__Bacteria	Bacteroidota	Bacteroidia	Bacteroidales	Bacteroidaceae	1.77295	0.339569	5.22116	1.77807e-07	9.06815e-06	TRUE
d__Bacteria	Firmicutes	Clostridia	Lachnospirales	Lachnospiraceae	1.44986	0.288927	5.01808	5.219e-07	2.66169e-05	TRUE
d__Bacteria	Bacteroidota	Bacteroidia	Bacteroidales	Tannerellaceae	1.0645	0.314618	3.38347	0.000715751	0.0365033	TRUE
d__Bacteria	Actinobacteriota	Actinobacteria	Micrococcales	Cellulomonadaceae	0.881568	0	1.6863	0	0	TRUE
d__Bacteria	Deferribacterota	Deferribacteres	Deferribacterales	Deferribacteraceae	0.87365	0	1.86568	0	0	TRUE
d__Bacteria	Actinobacteriota	Actinobacteria	Corynebacteriales	Corynebacteriaceae	-0.546479	0	-0.87518	0	0	TRUE
d__Bacteria	Firmicutes	Clostridia	Christensenellales	Christensenellaceae	-2.34296	0.66984	-3.49779	0.000469123	0.0239253	TRUE
d__Bacteria	Firmicutes	Clostridia	Peptostreptococcales-Tissierellales	Anaerovoracaceae	-2.45289	0.702201	-3.49315	0.00047736	0.0243453	TRUE
d__Bacteria	Firmicutes	Clostridia	Oscillospirales	[Clostridium]_methylpentosum_group	-2.69817	0	-3.98546	0	0	TRUE
d__Bacteria	Proteobacteria	Gammaproteobacteria	Enterobacterales	Enterobacteriaceae	-2.79843	0.709361	-3.94501	7.9798e-05	0.0040697	TRUE
d__Bacteria	Proteobacteria	Alphaproteobacteria	Rhizobiales	Beijerinckiaceae	-3.15819	0.60241	-5.2426	1.58331e-07	8.07486e-06	TRUE
d__Bacteria	Bacteroidota	Bacteroidia	Flavobacteriales	Weeksellaceae	-4.79526	0.434914	-11.0258	2.87019e-28	1.4638e-26	TRUE

## Sheet: Male genus
Male differential bacteria between Midgut and Hindgut in genus level by ANCOMBC
Kingdom	Phylum	Class	Order	Family	Genus	lfc	se	W	p_val	q_val	diff_abn
d__Bacteria	Firmicutes	Clostridia	Oscillospirales	Oscillospiraceae	Colidextribacter	2.13305	0	2.72963	0	0	TRUE
d__Bacteria	Proteobacteria	Alphaproteobacteria	Rickettsiales	Anaplasmataceae	Wolbachia	1.82451	0	2.89286	0	0	TRUE
d__Bacteria	Firmicutes	Clostridia	Oscillospirales	Ruminococcaceae	Anaerotruncus	1.6957	0	3.86314	0	0	TRUE
d__Bacteria	Firmicutes	Bacilli	Acholeplasmatales	Acholeplasmataceae	Anaeroplasma	1.64296	0.487097	3.37296	0.000743634	0.046849	TRUE
d__Bacteria	Bacteroidota	Bacteroidia	Bacteroidales	Marinifilaceae	Butyricimonas	1.5522	0	2.76697	0	0	TRUE
d__Bacteria	Firmicutes	Clostridia	Lachnospirales	Lachnospiraceae	Blautia	1.50549	0	2.92973	0	0	TRUE
d__Bacteria	Campylobacterota	Campylobacteria	Campylobacterales	Helicobacteraceae	Helicobacter	1.08402	0	3.49452	0	0	TRUE
d__Bacteria	Deferribacterota	Deferribacteres	Deferribacterales	Deferribacteraceae	Mucispirillum	0.0466794	0	0.102043	0	0	TRUE
d__Bacteria	Firmicutes	Bacilli	Erysipelotrichales	Erysipelotrichaceae	ZOR0006	-0.868478	0	-1.17935	0	0	TRUE
d__Bacteria	Actinobacteriota	Actinobacteria	Corynebacteriales	Corynebacteriaceae	Corynebacterium	-1.37345	0	-2.20484	0	0	TRUE
d__Bacteria	Firmicutes	Clostridia	Christensenellales	Christensenellaceae	uncultured	-1.63528	0.402932	-4.05845	4.93995e-05	0.00311217	TRUE
d__Bacteria	Firmicutes	Clostridia	Christensenellales	Christensenellaceae	Christensenellaceae_R-7_group	-2.57634	0.549278	-4.69042	2.72644e-06	0.000171766	TRUE
d__Bacteria	Bacteroidota	Bacteroidia	Bacteroidales	Paludibacteraceae	uncultured	-2.80708	0.659329	-4.25749	2.06737e-05	0.00130244	TRUE
d__Bacteria	Firmicutes	Clostridia	Oscillospirales	NA	Hydrogenoanaerobacterium	-2.96067	0.562461	-5.26378	1.41121e-07	8.89059e-06	TRUE
d__Bacteria	Proteobacteria	Gammaproteobacteria	Enterobacterales	Enterobacteriaceae	Shimwellia	-3.78696	0.644046	-5.87996	4.10377e-09	2.58537e-07	TRUE
d__Bacteria	Bacteroidota	Bacteroidia	Flavobacteriales	Weeksellaceae	Apibacter	-5.85328	0	-18.2304	0	0	TRUE

## Sheet: Female phylum
Female differential bacteria between Midgut and Hindgut in phylum level by ANCOMBC
Kingdom	Phylum	lfc	se	W	p_val	q_val	diff_abn
d__Bacteria	Campylobacterota	0.602078	0	1.26611	0	0	TRUE
d__Bacteria	Patescibacteria	0.511681	0	1.01193	0	0	TRUE
d__Bacteria	Deferribacterota	-0.266683	0	-0.625561	0	0	TRUE

## Sheet: Female family
Female differential bacteria between Midgut and Hindgut in family level by ANCOMBC
Kingdom	Phylum	Class	Order	Family	lfc	se	W	p_val	q_val	diff_abn
d__Bacteria	Actinobacteriota	Actinobacteria	Micrococcales	Brevibacteriaceae	2.2338	0	2.0906	0	0	TRUE
d__Bacteria	Proteobacteria	Gammaproteobacteria	Enterobacterales	Budviciaceae	1.77748	0.499495	3.55855	0.000372911	0.0201372	TRUE
d__Bacteria	Proteobacteria	Alphaproteobacteria	Rickettsiales	Anaplasmataceae	1.76936	0	2.64713	0	0	TRUE
d__Bacteria	Firmicutes	Bacilli	Lactobacillales	Enterococcaceae	1.75402	0.401941	4.36387	1.2778e-05	0.000690014	TRUE
d__Bacteria	Firmicutes	Bacilli	Paenibacillales	Paenibacillaceae	1.46854	0	2.88036	0	0	TRUE
d__Bacteria	Actinobacteriota	Actinobacteria	Micrococcales	Dermabacteraceae	1.38566	0	1.77247	0	0	TRUE
d__Bacteria	Verrucomicrobiota	Verrucomicrobiae	Chthoniobacterales	Terrimicrobiaceae	1.37454	0	1.78032	0	0	TRUE
d__Bacteria	Bacteroidota	Bacteroidia	Cytophagales	Cytophagaceae	1.21799	0	1.91364	0	0	TRUE
d__Bacteria	Actinobacteriota	Actinobacteria	Micrococcales	Micrococcaceae	1.21799	0	1.91364	0	0	TRUE
d__Bacteria	Actinobacteriota	Actinobacteria	Micrococcales	Microbacteriaceae	1.20508	0	1.92691	0	0	TRUE
d__Bacteria	Campylobacterota	Campylobacteria	Campylobacterales	Helicobacteraceae	1.14305	0	2.61969	0	0	TRUE
d__Bacteria	Firmicutes	Bacilli	Acholeplasmatales	Acholeplasmataceae	1.02182	0	3.01783	0	0	TRUE
d__Bacteria	Actinobacteriota	Actinobacteria	Corynebacteriales	Corynebacteriaceae	0.30512	0	0.668695	0	0	TRUE
d__Bacteria	Deferribacterota	Deferribacteres	Deferribacterales	Deferribacteraceae	0.27429	0	0.638978	0	0	TRUE
d__Bacteria	Actinobacteriota	Actinobacteria	Micrococcales	Cellulomonadaceae	0.121862	0	0.219573	0	0	TRUE
d__Bacteria	Firmicutes	Negativicutes	Veillonellales-Selenomonadales	uncultured	-0.00998708	0	-0.013813	0	0	TRUE
d__Bacteria	Proteobacteria	Gammaproteobacteria	Burkholderiales	Nitrosomonadaceae	-0.785944	0	-1.01517	0	0	TRUE
d__Bacteria	Proteobacteria	Gammaproteobacteria	Burkholderiales	Oxalobacteraceae	-1.94777	0	-3.15474	0	0	TRUE
d__Bacteria	Firmicutes	Clostridia	Christensenellales	Christensenellaceae	-2.54927	0.707735	-3.60202	0.000315758	0.0170509	TRUE
d__Bacteria	Firmicutes	Clostridia	Peptococcales	Peptococcaceae	-2.79089	0.776661	-3.59345	0.000326333	0.017622	TRUE
d__Bacteria	Firmicutes	Clostridia	Oscillospirales	[Clostridium]_methylpentosum_group	-3.02358	0.623115	-4.85236	1.22003e-06	6.58816e-05	TRUE
d__Bacteria	Bacteroidota	Bacteroidia	Bacteroidales	Paludibacteraceae	-3.2458	0.648145	-5.00784	5.50452e-07	2.97244e-05	TRUE
d__Bacteria	Bacteroidota	Bacteroidia	Flavobacteriales	Weeksellaceae	-4.98996	0	-8.14211	0	0	TRUE

## Sheet: Female genus
Female differential bacteria between Midgut and Hindgut in genus level by ANCOMBC
Kingdom	Phylum	Class	Order	Family	Genus	lfc	se	W	p_val	q_val	diff_abn
d__Bacteria	Firmicutes	Clostridia	Lachnospirales	Lachnospiraceae	Lachnospiraceae_NK4A136_group	2.29328	0	2.286	0	0	TRUE
d__Bacteria	Actinobacteriota	Actinobacteria	Micrococcales	Brevibacteriaceae	Brevibacterium	2.15171	0	2.03518	0	0	TRUE
d__Bacteria	Firmicutes	Bacilli	Erysipelotrichales	Erysipelotrichaceae	Turicibacter	2.02146	0	2.38025	0	0	TRUE
d__Bacteria	Firmicutes	Bacilli	Lactobacillales	Lactobacillaceae	Weissella	1.92615	0	2.43898	0	0	TRUE
d__Bacteria	Proteobacteria	Gammaproteobacteria	Enterobacterales	Budviciaceae	Pragia	1.69539	0.474919	3.56984	0.000357201	0.0235753	TRUE
d__Bacteria	Proteobacteria	Alphaproteobacteria	Rickettsiales	Anaplasmataceae	Wolbachia	1.68727	0	2.53966	0	0	TRUE
d__Bacteria	Firmicutes	Bacilli	Lactobacillales	Enterococcaceae	Enterococcus	1.67193	0.407844	4.09943	4.14165e-05	0.00273349	TRUE
d__Bacteria	Firmicutes	Bacilli	Lactobacillales	Lactobacillaceae	Lactobacillus	1.52508	0	2.58215	0	0	TRUE
d__Bacteria	Bacteroidota	Bacteroidia	Bacteroidales	Marinifilaceae	Butyricimonas	1.50637	0	2.67674	0	0	TRUE
d__Bacteria	Firmicutes	Bacilli	Paenibacillales	Paenibacillaceae	Paenibacillus	1.38645	0	2.74233	0	0	TRUE
d__Bacteria	Firmicutes	Clostridia	Oscillospirales	Oscillospiraceae	uncultured	1.31409	0	1.9829	0	0	TRUE
d__Bacteria	Actinobacteriota	Actinobacteria	Micrococcales	Dermabacteraceae	Brachybacterium	1.30356	0	1.70642	0	0	TRUE
d__Bacteria	Verrucomicrobiota	Verrucomicrobiae	Chthoniobacterales	Terrimicrobiaceae	Terrimicrobium	1.29245	0	1.71361	0	0	TRUE
d__Bacteria	Proteobacteria	Gammaproteobacteria	Enterobacterales	Enterobacteriaceae	Klebsiella	1.25484	0	1.73926	0	0	TRUE
d__Bacteria	Bacteroidota	Bacteroidia	Cytophagales	Cytophagaceae	Sporocytophaga	1.1359	0	1.83615	0	0	TRUE
d__Bacteria	Actinobacteriota	Actinobacteria	Micrococcales	Micrococcaceae	Kocuria	1.1359	0	1.83615	0	0	TRUE
d__Bacteria	Firmicutes	Clostridia	Oscillospirales	Oscillospiraceae	Colidextribacter	1.1359	0	1.80477	0	0	TRUE
d__Bacteria	Firmicutes	Bacilli	Lactobacillales	Lactobacillaceae	Ligilactobacillus	1.07836	0	1.89383	0	0	TRUE
d__Bacteria	Campylobacterota	Campylobacteria	Campylobacterales	Helicobacteraceae	Helicobacter	1.06096	0	2.37803	0	0	TRUE
d__Bacteria	Firmicutes	Bacilli	Acholeplasmatales	Acholeplasmataceae	Anaeroplasma	0.939731	0	2.70058	0	0	TRUE
d__Bacteria	Actinobacteriota	Actinobacteria	Corynebacteriales	Corynebacteriaceae	Corynebacterium	0.223028	0	0.508285	0	0	TRUE
d__Bacteria	Deferribacterota	Deferribacteres	Deferribacterales	Deferribacteraceae	Mucispirillum	0.192198	0	0.491498	0	0	TRUE
d__Bacteria	Firmicutes	Clostridia	Christensenellales	Christensenellaceae	uncultured	-0.759503	0	-1.22091	0	0	TRUE
d__Bacteria	Firmicutes	Clostridia	Oscillospirales	Butyricicoccaceae	UCG-009	-1.31919	0	-1.96003	0	0	TRUE
d__Bacteria	Firmicutes	Clostridia	Christensenellales	Christensenellaceae	Christensenellaceae_R-7_group	-1.63229	0	-1.92706	0	0	TRUE
d__Bacteria	Firmicutes	Clostridia	Peptococcales	Peptococcaceae	uncultured	-2.87298	0.75307	-3.81502	0.000136169	0.00898716	TRUE
d__Bacteria	Firmicutes	Clostridia	Oscillospirales	NA	Hydrogenoanaerobacterium	-3.03191	0.442324	-6.8545	7.1564e-12	4.72322e-10	TRUE
d__Bacteria	Bacteroidota	Bacteroidia	Bacteroidales	Paludibacteraceae	uncultured	-3.3279	0.64226	-5.18154	2.20064e-07	1.45242e-05	TRUE
d__Bacteria	Bacteroidota	Bacteroidia	Flavobacteriales	Weeksellaceae	Apibacter	-5.07205	0	-8.25429	0	0	TRUE

## Sheet: Midgut phylum between sex
Midgut differential bacteria between sex in phylum level by ANCOMBC
No significant difference in phylum level

## Sheet: Midgut family between sex
Midgut differential bacteria between sex in family level by ANCOMBC
Kingdom	Phylum	Class	Order	Family	lfc	se	W	p_val	q_val	diff_abn
d__Bacteria	Firmicutes	Clostridia	Peptostreptococcales-Tissierellales	Peptostreptococcaceae	1.81742	0	2.57096	0	0	TRUE
d__Bacteria	Proteobacteria	Alphaproteobacteria	Rhodospirillales	uncultured	1.38572	0	2.35636	0	0	TRUE
d__Bacteria	Proteobacteria	Gammaproteobacteria	Burkholderiales	Oxalobacteraceae	1.30473	0	3.14282	0	0	TRUE
d__Bacteria	Firmicutes	Bacilli	Paenibacillales	Paenibacillaceae	-0.67321	0	-1.22898	0	0	TRUE
d__Bacteria	Proteobacteria	Gammaproteobacteria	Pseudomonadales	Pseudomonadaceae	-2.9196	0.879277	-3.32046	0.000898697	0.0404414	TRUE
d__Bacteria	Proteobacteria	Gammaproteobacteria	Enterobacterales	Enterobacteriaceae	-5.18216	0.820549	-6.31548	2.6933e-10	1.21198e-08	TRUE

## Sheet: Midgut genus between sex
Midgut differential bacteria between sex in genus level by ANCOMBC
Kingdom	Phylum	Class	Order	Family	Genus	lfc	se	W	p_val	q_val	diff_abn
d__Bacteria	Firmicutes	Clostridia	Oscillospirales	Oscillospiraceae	Oscillibacter	1.95302	0	2.5341	0	0	TRUE
d__Bacteria	Firmicutes	Clostridia	Peptostreptococcales-Tissierellales	Peptostreptococcaceae	Romboutsia	1.9101	0	2.94764	0	0	TRUE
d__Bacteria	Firmicutes	Clostridia	Oscillospirales	Ruminococcaceae	Anaerotruncus	1.21412	0	2.6644	0	0	TRUE
d__Bacteria	Firmicutes	Clostridia	Lachnospirales	Lachnospiraceae	Blautia	1.02392	0	1.93622	0	0	TRUE
d__Bacteria	Firmicutes	Clostridia	Lachnospirales	Lachnospiraceae	Lachnospiraceae_UCG-010	0.998746	0	1.90381	0	0	TRUE
d__Bacteria	Firmicutes	Clostridia	Christensenellales	Christensenellaceae	Christensenellaceae_R-7_group	0.863709	0	1.63334	0	0	TRUE
d__Bacteria	Firmicutes	Clostridia	Oscillospirales	Butyricicoccaceae	UCG-009	0.725741	0	1.95498	0	0	TRUE
d__Bacteria	Firmicutes	Bacilli	Paenibacillales	Paenibacillaceae	Paenibacillus	-0.580536	0	-1.02913	0	0	TRUE
d__Bacteria	Firmicutes	Bacilli	Lactobacillales	Lactobacillaceae	Lactobacillus	-0.719165	0	-1.11003	0	0	TRUE

## Sheet: Hindgut phylum between sex
Hindgut differential bacteria between sex in phylum level by ANCOMBC
No significant difference in phylum level

[truncated: 2 more sheets: Hindgut family between sex, Hindgut genus between sex]
