# Supplementary material for: Spatial and Sexual Divergence of Gut Bacterial Communities in Field Cricket Teleogryllus occipitalis (Orthoptera: Gryllidae)
Source: Microb Ecol. 2023 Jul 21;86(4):2627–41. doi: 10.1007/s00248-023-02265-z (PMC10640434; doi:10.1007/s00248-023-02265-z)
Supplement: Supplementary file 16 — Raw data and test results for alpha diversity with singletons removed. (XLSX 18 kb) [file 248_2023_2265_MOESM12_ESM.xlsx]

## Sheet: Male_alphadiv_rawdata
Male alpha diversity raw data with singletons removed
samples	ASV	Chao1	Shannon	Simpson	Faith's PD
Foregut-1	126	126	3.69179	0.950587	13.6231
Foregut-2	97	97	3.55366	0.944481	11.5097
Foregut-3	54	54	1.77924	0.605634	9.50572
Foregut-4	127	127.333	3.9397	0.967299	13.185
Foregut-5	114	114	3.60138	0.948109	12.4595
Foregut-6	73	73	3.16975	0.918685	9.0808
Foregut-7	107	108.5	3.75417	0.956945	15.1426
Foregut-8	79	79	3.50821	0.941376	10.2415
Foregut-9	83	83	3.43465	0.94058	9.87119
Midgut-1	130	128.25	3.81297	0.956599	12.9352
Midgut-2	83	83	2.60321	0.782688	10.3836
Midgut-3	124	124	3.83508	0.955134	12.4186
Midgut-4	50	49	2.816	0.90939	7.88177
Midgut-5	163	165.429	4.13325	0.968695	14.9633
Midgut-6	128	128	4.17031	0.977682	12.1566
Midgut-7	130	130	4.21281	0.977184	12.41
Midgut-8	83	84.3333	3.42773	0.947449	9.47581
Midgut-9	99	100.167	3.66639	0.954757	10.6836
Hindgut-1	137	137.75	3.95438	0.964564	13.4871
Hindgut-2	166	167.167	4.32373	0.977915	14.4813
Hindgut-3	153	153	4.19819	0.973014	13.2251
Hindgut-4	162	165	4.52395	0.98272	14.1288
Hindgut-5	164	163	4.46348	0.981865	13.7288
Hindgut-6	167	167.5	4.67437	0.987138	13.7783
Hindgut-7	173	173	4.60343	0.982401	14.2445
Hindgut-8	170	170	4.59714	0.985164	14.5477
Hindgut-9	176	178	4.61733	0.984917	13.5325

## Sheet: Female_alphadiv_rawdata
Female alpha diversity raw data with singletons removed
samples	ASV	Chao1	Shannon	Simpson	Faith's PD
Foregut-1	58	57	3.1582	0.930287	8.2669
Foregut-2	50	50	2.62182	0.87322	8.71228
Foregut-3	84	85	3.55831	0.945406	9.82403
Foregut-4	49	49	2.34003	0.828178	7.84661
Foregut-5	71	71	2.75106	0.831716	9.68286
Midgut-1	84	84	3.30327	0.939482	9.78136
Midgut-2	117	117	3.94775	0.96646	11.4544
Midgut-3	144	145.857	3.86278	0.955155	14.2413
Midgut-4	96	96	3.59278	0.956299	10.6166
Midgut-5	76	76	3.13344	0.924033	10.0234
Hindgut-1	135	135	3.94621	0.961835	12.6392
Hindgut-2	153	152	4.44408	0.981795	13.2743
Hindgut-3	137	137	4.24295	0.976269	12.4578
Hindgut-4	132	133	4.03891	0.967705	12.0291
Hindgut-5	124	124	4.12665	0.973573	12.371

## Sheet: Two-way ANOVA
The results in two-way ANOVA analysis of alpha diversity with singletons removed
Source of Variation	Chao1		Shannon		Simpson		Faith's PD
	% of total variation	P value	% of total variation	P value	% of total variation	P value	% of total variation	P value
Interaction	2.079	0.3304	1.617	0.5192	1.271	0.7444	5.675	0.1453
Gender	7.861	<0.01	4.104	0.0739	0.2573	0.7305	11.48	<0.01
Gut region	52.94	<0.01	48.44	<0.01	21.58	0.0116	32.92	<0.01

## Sheet: Kruskal-Wallis rank sum test
The results in kruskal-Wallis rank sum test of alpha diversity with singletons removed
	Chao1	Shannon	Simpson	Faith's PD
	p-value
between gut region of male	< 0.001	< 0.001	< 0.001	0.007013
between gut region of female	0.007673	0.004893	0.004893	0.008311

## Sheet: Wilcox test between gut region
The results in pairwise wilcoxon rank sum test of alpha diversity between gut region with singletons removed
Group1	Group2	Chao1	Shannon	Simpson	Faith's PD
		Benjamini & Hochberg adjusted p-value
Male Foregut	Male Midgut	0.2002	0.297	0.22242	0.863
Male Foregut	Male Hindgut	0.0012	< 0.001	< 0.001	0.0159
Male Midgut	Male Hindgut	0.0022	< 0.001	0.00117	0.012
Female Foregut	Female Midgut	0.055	0.056	0.056	0.024
Female Foregut	Female Hindgut	0.037	0.024	0.024	0.024
Female Midgut	Female Hindgut	0.095	0.024	0.024	0.151

## Sheet: Wilcox test between sex
The results in wilcoxon rank sum exact test of alpha diversity between sex with singletons removed
Group1	Group2	Chao1	Shannon	Simpson	Faith's PD
		Benjamini & Hochberg adjusted p-value
Male Foregut	Female Foregut	0.02897	0.08292	0.1119	0.01199
Male Midgut	Female Midgut	0.6064	0.6993	0.7972	0.6993
Male Hindgut	Female Hindgut	0.001998	0.04196	0.05994	0.001998
